# Supplementary material for: The Analyses of Cetacean Virus-Responsive Genes Reveal Evolutionary Marks in Mucosal Immunity-Associated Genes
Source: Biochem Genet. 2022 Mar 25;60(6):2299–312. doi: 10.1007/s10528-022-10221-8 (PMC8949644; doi:10.1007/s10528-022-10221-8)
Supplement: Supplementary file 1 — Supplementary file1 (XLSX 88 KB) [file 10528_2022_10221_MOESM1_ESM.xlsx]

## Sheet: Table S1
Table S1. GenBank accession numbers of all genes used in this study.
Gene name	Human	Mouse	Cat	Horse	Pig	Cattle	African elephant	Minke whale	Beluga whale	Baiji	Killer whale	Sperm whale	Bottlenose dolphin
ABCC9	NP_005682.2	NP_066378.1	XP_011282136.1	XP_005611029.1	XP_020947901.1	XP_005207021.1	XP_003405736.1	XP_007195126.1	XP_022433456.1	XP_007449433.1	XP_004270974.1	XP_007112408.1	XP_019792111.1
ABCF3	NP_060828.2	NP_038880.1	XP_003991908.1	XP_001915891.1	XP_003358755.1	NP_001076926.1	XP_003413059.1	XP_007195384.1	XP_022426580.1	XP_007469003.1	XP_004278466.1	XP_007117668.1	XP_004326145.1
ACTA2	NP_001135417.1	NP_031418.1	XP_003993920.1	XP_001503085.1	XP_013838976.1	NP_001029674.1	XP_003409293.1	XP_007179208.1	XP_022425114.1	XP_007470370.1	XP_004279424.1	XP_007101043.1	XP_004322052.1
ADAR	NP_001102.2	NP_001139768.1	XP_023103708.1	XP_005610125.1	XP_020945415.1	XP_010801272.1	XP_010593091.1	XP_007178544.1	XP_022414943.1	XP_007458051.1	XP_012394057.1	XP_007118601.1	XP_019775083.1
ADARB1	NP_056648.1	NP_001020008.1	XP_019694837.2	XP_001489941.4	XP_020927183.1	XP_015329306.1	XP_023396795.1	XP_007172792.1	XP_022452217.1	XP_007452549.1	XP_004264665.1	XP_007102989.1	XP_019778328.1
AGBL4	NP_116174.3	NP_001271119.1	XP_023114438.1	XP_023492595.1	XP_020953481.1	XP_015322130.1	XP_010589603.1	XP_007164820.1	XP_022431351.1	XP_007472210.1	XP_012389918.1	N/A	XP_019793184.1
AGBL5	NP_068603.4	XP_006503940.1	XP_019683338.1	XP_023475121.1	XP_020943374.1	XP_005213081.1	XP_023406294.1	XP_007191365.1	XP_022429942.1	N/A	XP_012387869.1	XP_007108468.1	XP_019798629.1
AICDA	NP_065712.1	NP_033775.1	XP_023112519.1	XP_001493236.3	XP_003126559.1	N/A	XP_023404492.1	XP_007196231.1	XP_022433226.1	XP_007469565.1	XP_012391905.1	XP_007101916.1	XP_019781664.1
AIM2	NP_004824.1	XP_017176985.1	N/A	XP_014595286.1	N/A	N/A	N/A	N/A	N/A	N/A	N/A	N/A	N/A
AIMP1	NP_001135888.1	NP_031952.2	XP_006930990.1	XP_023482776.1	NP_001107755.1	NP_001030190.2	XP_010588791.1	XP_007191057.1	XP_022422790.1	XP_007452215.1	XP_004269651.1	XP_007119997.1	XP_019783331.1
ANKRD17	NP_115593.3	NP_112148.2	XP_023108823.1	XP_023493750.1	XP_020956040.1	NP_001179110.1	XP_023409126.1	XP_007179913.1	XP_022455282.1	XP_007467631.1	XP_004283609.1	XP_007126306.1	XP_019788256.1
AP1S1	NP_001274.1	NP_031483.1	XP_003998576.1	XP_005598720.3	XP_020941917.1	XP_005225296.1	XP_003416617.2	XP_007186665.1	XP_022443686.1	XP_007468889.1	XP_004268894.1	XP_007126452.1	N/A
APOB	NP_000375.2	NP_033823.2	XP_003984517.2	XP_023475214.1	XP_020941351.1	XP_005213147.1	XP_023406351.1	XP_007183523.1	XP_022430066.1	XP_007463822.1	XP_004274897.1	XP_007127368.1	XP_019798910.1
APOBEC1	NP_001635.2	NP_001127863.1	XP_023113510.1	XP_014596027.2	XP_003126567.3	XP_002687863.1	XP_023404852.1	XP_007196183.1	XP_022433221.1	XP_007469425.1	XP_012391930.1	XP_007101905.1	XP_004313375.1
APOBEC3A	NP_663745.1	N/A	N/A	N/A	N/A	NP_001157408.1	N/A	N/A	N/A	N/A	N/A	N/A	N/A
APOBEC3B	NP_004891.4	N/A	N/A	N/A	NP_001090915.1	NP_001071313.1	N/A	XP_007189137.1	N/A	XP_007454069.1	N/A	N/A	N/A
APOBEC3C	NP_055323.2	N/A	N/A	N/A	N/A	N/A	N/A	N/A	N/A	N/A	N/A	N/A	N/A
APOBEC3D	NP_689639.2	N/A	N/A	N/A	N/A	N/A	N/A	N/A	N/A	N/A	N/A	N/A	N/A
APOBEC3F	NP_660341.2	N/A	N/A	N/A	N/A	N/A	N/A	N/A	N/A	N/A	N/A	N/A	N/A
APOBEC3G	NP_068594.1	N/A	N/A	N/A	N/A	N/A	N/A	N/A	N/A	N/A	N/A	N/A	N/A
APOBEC3H	NP_001159475.1	N/A	N/A	XP_005606535.1	N/A	N/A	N/A	N/A	N/A	N/A	N/A	N/A	N/A
ARF1	NP_001649.1	NP_001123880.1	XP_003980674.1	XP_023474105.1	XP_020932903.1	XP_005208457.1	XP_003421242.1	XP_007169957.1	XP_022419104.1	XP_007456552.1	XP_004284081.1	XP_007113973.1	N/A
ATG7	NP_006386.1	XP_006506771.1	XP_011278509.1	XP_005600426.1	XP_020924048.1	NP_001136439.1	XP_023403682.1	XP_007192641.1	XP_022418534.1	N/A	XP_012390265.1	XP_007100244.1	XP_019800090.1
AZU1	NP_001691.1	N/A	N/A	XP_023500056.1	XP_005661477.1	XP_002689188.1	XP_023397549.1	XP_007176748.1	XP_022421419.1	XP_007460511.1	XP_004285957.1	XP_007130232.1	N/A
BAD	NP_004313.1	NP_001272382.1	XP_003993607.1	XP_023510072.1	XP_020938542.1	XP_005227242.1	XP_003419664.1	XP_007174380.1	XP_022447337.1	XP_007462135.1	XP_004264338.1	XP_007102661.1	N/A
BANF1	NP_001137457.1	NP_001033320.1	XP_003993703.1	XP_023510245.1	XP_003122561.1	NP_892033.1	XP_003419626.1	XP_007171043.1	XP_022447119.1	XP_007462029.1	XP_004286925.2	XP_007128277.1	N/A
BATF3	NP_061134.1	NP_084336.1	XP_023103560.1	XP_023496517.1	XP_020919511.1	NP_001180164.1	XP_023397409.1	N/A	XP_022449134.1	XP_007451369.1	N/A	XP_007122844.1	XP_019807544.1
BCL2	NP_000624.2	NP_033871.2	NP_001009340.1	XP_001490486.1	XP_020955252.1	NP_001159958.1	XP_023399513.1	XP_007192071.1	XP_022440032.1	XP_007463757.1	XP_004268115.1	XP_007105176.1	XP_019792746.1
BCL2L1	NP_612815.1	NP_033873.3	NP_001009228.1	XP_014590576.1	XP_020932951.1	NP_001070954.1	XP_010589896.1	XP_007193379.1	XP_022448454.1	XP_007446934.1	XP_004272739.1	XP_007124312.1	XP_019806385.1
BCL2L11	NP_619532.1	NP_997563.1	XP_006930369.1	XP_023474473.1	XP_020941487.1	XP_010808019.1	XP_023396898.1	XP_007197436.1	XP_022454896.1	XP_007470276.1	XP_004277854.1	N/A	XP_019786631.1
BCL3	NP_005169.2	NP_291079.2	XP_023100954.1	N/A	NP_001302645.1	NP_001192922.1	XP_010584746.1	XP_007168428.1	XP_022441125.1	XP_007458619.1	XP_004271241.1	XP_007101345.1	XP_019788562.1
BECN1	NP_003757.1	NP_062530.2	XP_003996955.1	XP_001493275.1	XP_013836386.1	NP_001028799.1	XP_003414307.2	N/A	XP_022413678.1	XP_007449928.1	XP_012393202.1	XP_007102174.1	XP_004327616.1
BIRC2	NP_001243092.1	XP_017168599.1	XP_023094808.1	XP_023500479.1	N/A	N/A	N/A	XP_007191281.1	N/A	N/A	XP_004283407.1	XP_007122200.1	XP_019779291.1
BIRC3	NP_892007.1	XP_006509891.1	N/A	XP_023500478.1	XP_020918366.1	N/A	N/A	XP_007191280.1	XP_022417769.1	XP_007448614.1	XP_004283406.1	XP_007122198.1	XP_019779370.1
BNIP3	NP_004043.2	NP_033890.1	XP_011285930.1	XP_023492646.1	XP_003359452.3	N/A	XP_010597549.1	N/A	XP_022424142.1	N/A	XP_004265751.1	N/A	XP_019795836.1
BNIP3L	NP_004322.1	NP_033891.1	XP_006930684.1	XP_001494272.1	XP_001927627.1	NP_001029786.1	XP_010590660.1	XP_007192817.1	XP_022450735.1	XP_007466235.1	XP_004270731.1	XP_007127759.1	XP_019796878.1
BPIFA1	NP_570913.1	NP_035256.2	XP_023107095.1	XP_023482123.1	NP_001005727.1	NP_776851.1	XP_003411552.1	XP_007193443.1	XP_022448419.1	XP_007446955.1	XP_004273021.1	N/A	XP_004319467.1
BST2	NP_004326.1	NP_932763.1	N/A	XP_005604229.3	NP_001155227.1	N/A	XP_023408014.1	XP_007195557.1	XP_022414484.1	XP_007461077.1	XP_004277750.1	XP_007117053.1	N/A
BTBD17	NP_001073935.1	NP_082331.1	XP_023099671.1	XP_023507870.1	XP_020922340.1	NP_001192393.1	XP_003417325.1	N/A	XP_022445436.1	XP_007454448.1	XP_004275485.1	XP_007118976.1	N/A
C1QBP	NP_001203.1	NP_031599.2	XP_023100406.1	XP_023509094.1	XP_020923404.1	NP_001029699.1	XP_010594829.1	XP_007166592.1	XP_022451746.1	XP_007451647.1	XP_004267049.1	XP_007102888.1	XP_004319086.1
CARD9	NP_434700.2	NP_001032836.1	XP_023098783.1	XP_005605995.1	XP_020936810.1	XP_015329156.1	XP_023397738.1	XP_007194819.1	XP_022433937.1	XP_007459041.1	XP_012394208.1	XP_007127349.1	XP_019806964.1
CCDC130	NP_110445.1	XP_006531378.1	XP_023101897.1	XP_023501032.1	XP_020939368.1	N/A	XP_023408093.1	XP_007182136.1	XP_022414177.1	XP_007469133.1	XP_012391154.1	XP_007129464.1	XP_019786342.1
CCL11	NP_002977.1	NP_035460.1	N/A	N/A	NP_001243703.1	N/A	N/A	XP_007190229.1	XP_022451426.1	XP_007458437.1	XP_004267239.1	XP_007105671.1	N/A
CCL19	NP_006265.1	NP_036018.1	XP_003995635.1	XP_005605135.2	NP_001163987.1	NP_001029517.1	XP_023401097.1	XP_007176969.1	XP_022407380.1	XP_007470810.1	XP_004275175.1	XP_007100808.1	N/A
CCL22	NP_002981.2	NP_033163.1	XP_003998145.1	XP_001494054.1	NP_001243705.1	NP_001092632.1	XP_003416402.2	XP_007167612.1	XP_022411590.1	XP_007468347.1	N/A	XP_007129642.1	XP_004313270.1
CCL4	NP_002975.1	XP_011247134.1	N/A	XP_001503938.1	NP_998944.1	NP_001068615.1	N/A	XP_007190269.1	N/A	XP_007447111.1	XP_004271752.1	XP_007110578.1	N/A
CCL5	NP_002976.2	NP_038681.2	NP_001009827.1	NP_001075332.1	NP_001123418.1	NP_787021.1	XP_003414604.1	XP_007190264.1	XP_022408297.1	XP_007447107.1	XP_004271750.1	XP_007105614.1	XP_004322904.1
CCL8	NP_005614.2	NP_067418.1	N/A	NP_001075333.2	NP_001157987.1	NP_776432.1	N/A	XP_007190230.1	N/A	N/A	N/A	XP_007105670.1	N/A
CCT5	NP_036205.1	NP_031663.1	XP_003981604.1	XP_001500635.2	NP_001265708.1	NP_001029767.2	XP_003408180.1	XP_007188322.1	XP_022437088.1	XP_007456499.1	XP_012390167.1	XP_007106855.1	XP_004326156.1
CD207	NP_056532.3	NP_659192.2	XP_019682929.2	XP_001492626.2	NP_001123429.1	XP_015328900.1	XP_003413717.1	N/A	XP_022416991.1	N/A	XP_004277177.1	N/A	XP_019798006.1
CD40	NP_001241.1	NP_035741.2	XP_003983558.1	NP_001075371.1	NP_999359.1	NP_001099081.1	XP_023405641.1	XP_007185428.1	XP_022420686.1	XP_007446977.1	XP_004272980.1	XP_007115595.1	XP_019799607.1
CDK6	NP_001138778.1	NP_034003.1	XP_003982805.2	XP_023494965.1	N/A	XP_005205193.1	XP_003407195.1	XP_007195835.1	XP_022441570.1	XP_007461948.1	XP_004265650.1	XP_007103415.1	XP_019782933.1
CFL1	NP_005498.1	NP_031713.1	XP_003993693.1	XP_001494584.1	NP_001004043.1	NP_001015655.1	XP_010597338.1	XP_007171024.1	XP_022447154.1	XP_007462042.1	XP_004264425.1	XP_007128265.1	N/A
CGAS	NP_612450.2	N/A	XP_006931905.1	XP_014589284.2	N/A	N/A	XP_003404158.1	N/A	N/A	N/A	N/A	N/A	N/A
CHRM2	NP_000730.1	XP_006506199.1	XP_019681429.1	XP_023495533.1	XP_020934174.1	NP_001074202.1	XP_003420271.2	XP_007177162.1	XP_022445110.1	XP_007466652.1	XP_004272212.1	N/A	XP_019786444.1
CHUK	NP_001269.3	NP_031726.2	XP_023096599.1	XP_023496763.1	NP_001107751.1	NP_776446.1	XP_003409226.1	XP_007187424.1	XP_022424767.1	XP_007470397.1	XP_004268500.1	XP_007117682.1	XP_004321003.1
CLU	NP_001822.3	XP_006518567.1	XP_003984849.1	NP_001075413.1	XP_020927741.1	XP_010806015.1	XP_010590652.2	XP_007192796.1	XP_022450698.1	XP_007466247.1	XP_004270745.1	XP_007127925.1	XP_019796891.1
CNOT7	NP_037486.2	XP_011240485.1	XP_003984675.1	XP_001488485.1	XP_020933731.1	NP_001029484.1	XP_003412366.1	XP_007174089.1	XP_022426803.1	XP_007459971.1	XP_004277221.1	XP_007109967.1	XP_019776879.1
CRCP	NP_055293.1	NP_031787.1	XP_023102114.1	XP_001493592.3	XP_020942018.1	XP_005224927.1	XP_010594606.1	XP_007186559.1	XP_022443876.1	XP_007452712.1	XP_004268799.1	XP_007106811.1	XP_004312456.2
CREBZF	NP_001034707.1	NP_660133.2	XP_023095141.1	XP_005615068.3	XP_005667255.1	NP_001092558.1	XP_023414288.1	XP_007168595.1	XP_022449708.1	N/A	XP_004271896.1	XP_007124996.1	XP_019804278.1
CXCL10	NP_001556.2	NP_067249.1	XP_003985323.3	NP_001108412.1	NP_001008691.1	NP_001040016.1	XP_003414260.1	XP_007165623.1	XP_022455139.1	XP_007455489.1	XP_004280236.1	XP_007124490.1	XP_004329720.1
CXCL12	NP_001171605.1	NP_038683.1	XP_006938046.1	XP_005602691.1	NP_001009580.1	XP_005226673.1	XP_023402912.1	XP_007176376.1	XP_022425179.1	N/A	XP_004283420.1	N/A	XP_004313578.1
CXCL9	NP_002407.1	NP_032625.2	XP_003985324.1	NP_001123550.1	NP_001107761.2	NP_001106643.1	XP_010592481.2	XP_007165622.1	XP_022455157.1	XP_007455490.1	XP_004280237.1	XP_007122631.1	XP_004326493.2
CXCR4	NP_001008540.1	NP_034041.2	NP_001009826.1	XP_005601526.1	NP_998938.1	NP_776726.1	XP_003405904.2	XP_007192115.1	XP_022425337.1	XP_007452081.1	XP_004265497.1	XP_007129548.1	XP_004325622.1
CYP1A1	NP_000490.1	XP_006510873.1	XP_011281142.1	XP_023509425.1	NP_999577.1	XP_002696681.1	N/A	N/A	N/A	N/A	N/A	N/A	N/A
DCLK1	NP_004725.1	XP_006501042.1	XP_023106570.1	XP_014587489.1	XP_020920869.1	XP_010809039.1	XP_010587662.1	XP_007193696.1	XP_022430373.1	XP_007464304.1	XP_004282263.1	XP_007107372.1	XP_004314054.1
DDIT4	NP_061931.1	NP_083359.1	XP_006937918.1	XP_001502909.2	NP_001230381.1	NP_001069390.1	XP_003408936.1	XP_007167765.1	XP_022446541.1	XP_007454742.1	XP_004273194.1	XP_007104525.1	XP_004321076.1
DDX1	NP_004930.1	NP_598801.1	XP_011279621.1	XP_001502097.3	XP_020943481.1	NP_001068936.1	XP_010590231.1	XP_007183559.1	XP_022409848.1	XP_007471271.1	XP_004274915.1	N/A	XP_019798813.1
DDX17	NP_001091974.1	NP_951062.1	XP_019691127.2	XP_023487140.1	XP_020947146.1	NP_001095463.1	XP_010597633.1	XP_007189119.1	XP_022452854.1	XP_007454080.1	XP_004279534.1	XP_007111783.1	XP_019798921.1
DDX21	NP_004719.2	NP_062426.2	XP_003994044.3	XP_001917975.1	XP_005657444.1	NP_001076996.1	XP_003409350.1	XP_007167837.1	XP_022446448.1	XP_007454639.1	XP_004280850.1	XP_007121104.1	N/A
DDX3X	NP_001347.3	NP_034158.1	XP_004000461.1	XP_023489852.1	XP_005673618.1	NP_001179891.1	XP_003418028.1	XP_007182732.1	XP_022412031.1	XP_007457252.1	XP_012392749.1	XP_007120933.1	XP_019798963.1
DDX41	NP_057306.2	NP_598820.2	XP_019693748.1	XP_001502240.2	XP_020940030.1	NP_001076071.1	XP_003404952.1	XP_007169849.1	XP_022420165.1	XP_007463169.1	XP_004284843.1	XP_007102959.1	XP_019798518.1
DDX58	NP_055129.2	NP_766277.3	XP_006939261.1	XP_005605106.1	NP_998969.2	XP_002689526.3	XP_010586184.1	N/A	N/A	N/A	N/A	N/A	XP_019790489.1
DDX60	NP_060101.3	NP_001280712.1	XP_019684290.1	XP_023492101.1	XP_020927872.1	N/A	N/A	XP_007192717.1	XP_022450553.1	N/A	XP_012391769.1	XP_007116380.1	XP_019787894.1
DEFA1	NP_001035965.1	N/A	N/A	NP_001159560.1	N/A	N/A	N/A	N/A	N/A	N/A	N/A	N/A	N/A
DEFA3	NP_005208.1	NP_031876.1	N/A	N/A	N/A	N/A	N/A	N/A	N/A	N/A	N/A	N/A	N/A
DHX36	NP_065916.2	NP_082412.2	XP_003992033.1	XP_023476912.1	XP_020925346.1	NP_001073720.1	XP_003416188.1	XP_007164866.1	XP_022438517.1	XP_007472049.1	XP_004284550.1	XP_007121351.1	XP_019789934.1
DHX58	NP_077024.2	NP_084426.2	XP_006940418.2	XP_023508283.1	NP_001186061.1	NP_001015545.1	XP_010592762.2	XP_007177733.1	XP_022413718.1	XP_007447228.1	XP_004282853.1	XP_007129113.1	N/A
DHX9	NP_001348.2	XP_011246220.1	XP_019677306.1	XP_005609832.1	XP_020919438.1	NP_776461.1	XP_003411012.1	XP_007175255.1	XP_022449015.1	XP_007450194.1	XP_004275251.1	XP_007111027.1	XP_019808135.1
DMBT1	NP_015568.2	XP_006507364.1	N/A	N/A	NP_001041653.1	XP_015316264.1	N/A	XP_007173303.1	N/A	XP_007451182.1	N/A	XP_007122956.1	N/A
DNAJC3	NP_006251.1	NP_032955.2	XP_023108471.1	XP_023477503.1	NP_001177113.1	NP_777181.1	XP_023403034.1	XP_007196897.1	XP_022432625.1	XP_007469982.1	XP_004273700.1	XP_007107062.1	XP_019776622.1
DTX3L	NP_612144.1	NP_001013389.2	XP_003991744.1	XP_023479424.1	XP_020925930.1	NP_001179325.1	N/A	XP_007175681.1	XP_022422842.1	XP_007449764.1	XP_004278613.2	XP_007116751.1	XP_019778758.1
DUOX2	NP_054799.4	XP_006499173.1	XP_023111193.1	XP_014589585.1	NP_999164.2	XP_010807707.1	XP_023394848.1	XP_007169781.1	N/A	XP_007467075.1	N/A	XP_007121449.1	XP_019791007.1
EEF1G	NP_001395.1	NP_080283.3	XP_003993558.1	NP_001075254.1	XP_005660855.3	NP_001035577.1	XP_003419695.1	XP_007174472.1	XP_022447475.1	XP_007462218.1	XP_004264257.1	XP_007110004.1	XP_019788135.1
EIF2AK2	NP_001129123.1	NP_035293.1	XP_023107725.1	NP_001137272.1	NP_999484.1	XP_005212627.1	XP_023411047.1	XP_007167218.1	XP_022429780.1	XP_007468444.1	XP_012386762.1	XP_007103447.1	XP_019798648.1
EIF2AK4	NP_001013725.2	NP_038747.2	XP_023111270.1	XP_001501317.3	XP_020953532.1	XP_002690831.1	XP_023414544.1	XP_007180480.1	XP_022443211.1	XP_007460249.1	XP_004274168.1	XP_007111775.1	XP_019790833.1
ELMOD2	NP_714913.1	XP_006531042.1	XP_019684503.1	XP_014593457.1	XP_020957215.1	NP_001069173.1	XP_003410494.1	XP_007189398.1	XP_022438169.1	XP_007445586.1	XP_004263636.1	XP_007118998.1	XP_019782061.1
ENO1	NP_001419.1	NP_075608.2	XP_003989518.1	NP_001254532.1	XP_020950937.1	NP_776474.2	XP_003413233.1	XP_007170097.1	XP_022454182.1	XP_007453372.1	XP_004272405.1	XP_007110364.1	XP_004315377.1
EXOC1	NP_060731.2	NP_001276699.1	XP_006931174.1	XP_001492740.2	XP_003356994.1	NP_001289629.1	N/A	XP_007165355.1	XP_022419567.1	XP_007450323.1	XP_004268306.1	XP_007116114.1	XP_019783707.1
EXOSC4	NP_061910.1	NP_780608.1	XP_004000217.1	XP_001917049.1	XP_003125499.1	NP_001071554.1	XP_003422437.1	XP_007166913.1	XP_022411188.1	XP_007464614.1	XP_004265316.1	XP_007118242.1	N/A
EXOSC5	NP_064543.3	NP_613052.1	XP_003997820.1	XP_001500390.3	NP_001231590.1	XP_002695041.2	XP_003420841.1	XP_007168080.1	XP_022441288.1	XP_007458677.1	XP_004271294.1	XP_007128181.1	XP_019788487.1
F2RL1	NP_005233.3	NP_032000.3	XP_006927863.2	XP_023473920.1	XP_003123761.1	NP_001039748.1	XP_010586529.1	XP_007175950.1	XP_022407046.1	XP_007461658.1	XP_004270876.1	N/A	XP_004321969.1
FADD	NP_003815.1	NP_034305.1	XP_011285402.1	XP_023510401.1	NP_001026967.1	NP_001007817.1	XP_023397609.1	XP_007171188.1	XP_022446851.1	XP_007466076.1	XP_004278184.1	XP_007123749.1	XP_019784651.1
FAM111A	NP_001135991.1	NP_080916.1	XP_011285216.1	XP_023509868.1	XP_020940361.1	N/A	XP_003422816.1	N/A	N/A	N/A	N/A	N/A	N/A
FCN3	NP_003656.2	N/A	N/A	XP_001500647.3	N/A	N/A	N/A	N/A	N/A	N/A	N/A	N/A	N/A
FGR	NP_001036194.1	XP_006538608.1	XP_011282812.1	XP_023490975.1	XP_020951312.1	XP_015315795.1	XP_023410177.1	XP_007170554.1	XP_022407531.1	XP_007459146.1	XP_012387355.1	XP_007120410.1	XP_019793912.1
FMR1	NP_002015.1	NP_032057.2	XP_004000998.1	XP_023489885.1	XP_001925767.1	NP_001179079.1	XP_010598017.1	XP_007179061.1	XP_022416807.1	XP_007449447.1	XP_012394900.1	XP_007101011.1	XP_019794816.1
FOSL1	NP_005429.1	NP_034365.1	XP_003993698.1	XP_001494826.1	XP_003122567.1	NP_001192914.1	XP_010597328.1	XP_007171033.1	XP_022447128.1	XP_007462035.1	XP_004264433.1	XP_007128270.1	XP_019793148.1
FOXP3	NP_054728.2	NP_001186277.1	NP_001077421.1	XP_023488963.1	XP_020935198.1	NP_001039398.1	XP_003418018.1	N/A	XP_022419431.1	XP_007450979.1	XP_004281972.1	XP_007113327.1	N/A
GATA3	NP_001002295.1	XP_006497417.1	XP_023112090.1	XP_014592634.2	XP_020919730.1	XP_005214182.1	XP_003410636.1	XP_007167483.1	XP_022435978.1	XP_007465864.1	XP_004281754.1	XP_007104166.1	XP_019788792.1
GBF1	NP_004184.1	NP_849261.2	XP_006938191.1	XP_014588707.1	XP_003483597.2	NP_001075069.1	XP_023402552.1	XP_007187331.1	XP_022424647.1	XP_007470460.1	XP_012388011.1	XP_007126936.1	XP_019795440.1
GBP1	NP_002044.2	N/A	N/A	N/A	NP_001121945.1	N/A	N/A	XP_007176425.1	N/A	XP_007468570.1	N/A	N/A	N/A
GBP3	NP_060754.2	XP_006501782.1	N/A	N/A	N/A	N/A	N/A	N/A	N/A	N/A	N/A	N/A	N/A
GPAM	NP_065969.3	XP_011245449.1	XP_023096689.1	XP_014588752.1	XP_005671519.2	XP_005225777.1	XP_003409168.1	XP_007173151.1	XP_022424495.1	XP_007469691.1	XP_004265891.1	N/A	XP_019795551.1
GPATCH3	NP_071361.2	NP_766464.1	XP_003989794.2	XP_001504101.1	XP_003127767.4	NP_001092442.1	XP_003415308.1	XP_007170534.1	XP_022407641.1	XP_007459165.1	XP_004266674.1	XP_007120429.1	XP_019793944.1
GSDME	NP_001120925.1	N/A	XP_003982936.1	NP_001075358.1	N/A	N/A	XP_023400115.1	N/A	XP_022440687.1	N/A	N/A	N/A	N/A
GTF2F1	NP_002087.2	NP_598562.1	XP_019671850.2	XP_001495635.1	XP_003123159.3	NP_001015527.1	XP_023396455.1	XP_007169163.1	XP_022412703.1	XP_007460631.1	XP_004277315.1	XP_007109421.1	XP_019801582.1
HERC5	NP_057407.2	N/A	XP_023108710.1	XP_023493504.1	XP_020956425.1	XP_005207826.1	XP_023409030.1	XP_007184170.1	XP_022438016.1	XP_007450732.1	XP_004266176.1	N/A	XP_019781968.1
HMGA1	NP_000996.2	N/A	N/A	N/A	N/A	N/A	N/A	N/A	N/A	N/A	N/A	N/A	N/A
HMGA2	NP_003474.1	NP_034571.1	XP_023112970.1	XP_023499727.1	XP_005664014.1	XP_002687694.2	XP_010596867.1	XP_007179818.1	XP_022427317.1	XP_007447448.1	XP_004276646.1	N/A	XP_019774327.1
HNRNPUL1	NP_008971.2	XP_006539918.1	XP_003997825.2	XP_005596314.1	XP_020950075.1	NP_001076935.1	XP_023395699.1	XP_007168071.1	XP_022441299.1	XP_007458683.1	XP_004271299.1	XP_007128189.1	XP_019788461.1
HSPB1	NP_001531.1	NP_038588.2	XP_003998589.1	XP_001504528.1	NP_001007519.1	XP_005225172.1	N/A	XP_007186632.1	XP_022443736.1	XP_007468864.1	XP_004268865.1	XP_007104036.1	N/A
HTRA1	NP_002766.1	NP_062510.2	XP_023096805.1	XP_023493776.1	XP_003133256.3	NP_001269011.1	XP_003419760.1	XP_007173418.1	XP_022424249.1	XP_007469606.1	XP_004265794.1	N/A	XP_019795728.1
HYAL1	NP_149349.2	NP_032343.2	N/A	N/A	NP_999606.1	N/A	XP_023403431.1	XP_007168743.1	XP_022428756.1	XP_007451861.1	XP_004267880.1	XP_007112219.1	N/A
HYAL2	NP_003764.3	XP_006511708.1	XP_003982310.1	XP_023476144.1	XP_005669631.1	XP_010815967.1	XP_023403436.1	XP_007168746.1	XP_022428754.1	XP_007451862.1	XP_004267882.1	XP_007112216.1	N/A
HYAL3	NP_003540.2	NP_821139.2	XP_003982306.1	XP_001493753.3	NP_999604.1	N/A	N/A	XP_007168739.1	XP_022428757.1	XP_007451857.1	XP_004267878.1	XP_007112220.1	XP_019803289.1
IFI16	NP_001193496.1	N/A	XP_023102993.1	N/A	N/A	XP_010801110.1	N/A	N/A	N/A	N/A	XP_012393973.1	N/A	N/A
IFI44	NP_006408.3	NP_598632.2	XP_003990362.1	NP_001296169.1	NP_001233134.1	XP_002686341.2	XP_023405212.1	XP_007191857.1	N/A	N/A	N/A	N/A	N/A
IFI44L	NP_006811.2	N/A	XP_006934927.1	XP_005610534.2	N/A	XP_003585939.1	XP_023405213.1	XP_007191854.1	N/A	XP_007458766.1	N/A	N/A	N/A
IFIH1	NP_071451.2	NP_082111.2	XP_006935383.2	XP_001494380.1	NP_001093664.1	XP_010800355.1	XP_003405875.1	XP_007183241.1	XP_022425599.1	XP_007464550.1	XP_004283663.1	XP_007105350.1	XP_019778626.1
IFIT1	NP_001257856.1	NP_032357.2	N/A	N/A	NP_001231292.1	N/A	N/A	XP_007179204.1	N/A	XP_007458210.1	N/A	N/A	N/A
IFIT1B	NP_001010987.1	N/A	XP_006937789.2	N/A	N/A	N/A	N/A	N/A	N/A	N/A	N/A	N/A	N/A
IFIT2	NP_001538.4	XP_006526769.1	XP_006937780.2	N/A	NP_001302587.1	XP_002698402.1	XP_023402708.1	N/A	N/A	N/A	N/A	N/A	N/A
IFIT3	NP_001540.2	NP_034631.1	XP_019669692.1	XP_001501453.3	XP_020927588.1	NP_001068882.1	N/A	N/A	N/A	N/A	N/A	N/A	N/A
IFIT5	NP_036552.1	N/A	XP_006938060.1	XP_005602426.2	N/A	NP_001069166.1	XP_010587423.1	XP_007179205.1	XP_022425101.1	XP_007458208.1	XP_004279431.1	XP_007124170.1	XP_019785314.1
IFITM1	NP_006426.2	N/A	N/A	N/A	N/A	N/A	N/A	N/A	N/A	N/A	N/A	N/A	N/A
IFITM2	NP_006426.2	N/A	N/A	N/A	N/A	NP_001071522.1	N/A	N/A	N/A	N/A	N/A	N/A	N/A
IFITM3	NP_066362.2	NP_079654.1	N/A	N/A	NP_001188311.1	NP_001071609.1	N/A	XP_007171267.1	XP_022421055.1	XP_007465971.1	N/A	XP_007118702.1	N/A
IFNA1	NP_008831.3	N/A	N/A	NP_001092911.1	NP_999558.1	N/A	N/A	N/A	N/A	N/A	N/A	N/A	N/A
IFNA10	NP_002162.1	N/A	N/A	N/A	N/A	N/A	N/A	N/A	N/A	N/A	N/A	N/A	N/A
IFNA14	NP_002163.2	N/A	N/A	N/A	N/A	N/A	N/A	N/A	N/A	N/A	N/A	N/A	N/A
IFNA16	NP_002164.1	N/A	N/A	N/A	N/A	XP_002689601.1	N/A	N/A	N/A	N/A	N/A	N/A	N/A
IFNA17	NP_067091.1	N/A	N/A	N/A	N/A	N/A	N/A	N/A	N/A	N/A	N/A	N/A	N/A
IFNA2	NP_000596.2	N/A	N/A	N/A	N/A	N/A	N/A	N/A	N/A	N/A	N/A	N/A	N/A
IFNA21	NP_002166.2	N/A	N/A	N/A	N/A	N/A	N/A	N/A	N/A	N/A	N/A	N/A	N/A
IFNA4	NP_066546.1	N/A	N/A	N/A	N/A	N/A	N/A	N/A	N/A	N/A	N/A	N/A	N/A
IFNA5	NP_002160.1	NP_034635.2	N/A	N/A	N/A	N/A	N/A	N/A	N/A	N/A	N/A	N/A	N/A
IFNA6	NP_066282.1	N/A	N/A	N/A	N/A	N/A	N/A	N/A	N/A	N/A	N/A	N/A	N/A
IFNA7	NP_066401.2	N/A	N/A	N/A	N/A	N/A	N/A	N/A	N/A	N/A	N/A	N/A	N/A
IFNA8	NP_002161.2	N/A	NP_001009193.1	N/A	N/A	N/A	N/A	N/A	N/A	N/A	N/A	N/A	N/A
IFNAR1	NP_000620.2	NP_034638.2	XP_023094563.1	XP_023485824.1	NP_998937.1	NP_776977.1	XP_003410200.1	XP_007183770.1	XP_022408505.1	XP_007447468.1	XP_004264572.1	XP_007115989.1	XP_004317420.2
IFNAR2	NP_997468.1	NP_034639.2	XP_023115851.1	XP_023485818.1	NP_001191704.2	NP_776978.1	XP_010588615.1	XP_007183766.1	XP_022408681.1	N/A	XP_004264571.2	XP_007115983.1	XP_004317422.2
IFNB1	NP_002167.1	NP_034640.1	NP_001009297.1	NP_001092910.1	NP_001003923.1	N/A	XP_003407384.1	N/A	XP_022429154.1	N/A	XP_004286270.1	N/A	XP_004329948.1
IFNE	NP_795372.1	NP_796322.1	NP_001265758.1	XP_005605090.1	NP_001098780.1	XP_005209958.1	XP_010586201.1	XP_007176883.1	XP_022407268.1	XP_007455001.1	XP_004275093.1	N/A	XP_019790467.1
IFNG	NP_000610.2	NP_032363.1	NP_001009873.1	NP_001075418.1	NP_999113.1	NP_776511.1	XP_003405234.1	XP_007195115.1	XP_022427303.1	XP_007463636.1	XP_004281911.1	XP_007106317.1	NP_001267561.1
IFNGR1	NP_000407.1	NP_034641.1	XP_003986655.1	XP_023506954.1	XP_005659240.1	NP_001030235.1	XP_010588265.1	XP_007190993.1	XP_022413334.1	N/A	XP_004263826.1	XP_007130653.1	XP_019807383.1
IFNGR2	NP_005525.2	NP_032364.1	XP_023094562.1	XP_023485825.1	NP_001104728.1	XP_005201173.1	XP_010588612.1	N/A	XP_022408699.1	N/A	XP_012394962.1	N/A	XP_019778638.1
IFNK	NP_064509.2	NP_954608.1	XP_019671621.1	XP_001497233.2	NP_001158329.1	NP_001193352.1	XP_023400977.1	XP_007176902.1	XP_022407314.1	XP_007455980.1	XP_004275111.1	XP_007114750.1	XP_019790487.1
IFNL1	NP_742152.1	N/A	XP_006941350.2	N/A	N/A	N/A	N/A	N/A	N/A	N/A	N/A	XP_007130968.1	N/A
IFNL2	NP_742150.1	NP_001019844.2	N/A	N/A	N/A	N/A	N/A	N/A	N/A	N/A	N/A	N/A	N/A
IFNL3	NP_742151.2	N/A	N/A	N/A	N/A	NP_001268830.1	N/A	XP_007180052.1		XP_007472108.1	N/A	N/A	N/A
IFNLR1	NP_734464.1	NP_777276.3	XP_023115826.1	XP_005607410.1	XP_020951196.1	XP_005203317.1	XP_023410132.1	XP_007175194.1	XP_022407606.1	XP_007459220.1	XP_004266740.1	XP_007121168.1	XP_004312462.1
IFNW1	NP_002168.1	N/A	N/A	N/A	N/A	NP_776776.1	N/A	XP_007177055.1	N/A	N/A	N/A	N/A	N/A
IKBKB	NP_001547.1	NP_001153246.1	XP_003984800.2	XP_023486440.1	NP_001093405.1	NP_776778.1	XP_003412554.1	XP_007182172.1	XP_022427030.1	XP_007455533.1	XP_004285112.1	XP_007127181.1	XP_019776784.1
IKBKE	NP_054721.1	XP_011246354.1	XP_006942989.3	XP_005609661.1	XP_020918967.1	NP_001039810.1	XP_023404106.1	XP_007195213.1	XP_022449308.1	XP_007470765.1	XP_012393158.1	XP_007100389.1	N/A
IKBKG	NP_001093326.2	NP_001154894.1	XP_019680059.1	XP_023488982.1	XP_005674092.1	XP_005227783.1	XP_023396514.1	N/A	XP_022422335.1	XP_007457507.1	XP_012394913.1	XP_007120067.1	XP_019789232.1
IL10RB	NP_000619.3	NP_032375.2	XP_003991512.2	XP_023485821.1	NP_998936.1	NP_001070443.1	XP_003410201.1	XP_007183767.1	XP_022408682.1	N/A	XP_004264570.1	XP_007115987.1	XP_004317421.1
IL12A	NP_000873.2	NP_032377.1	NP_001009833.1	NP_001075980.2	NP_999158.1	XP_015328146.1	XP_023411119.1	XP_007187135.1	XP_022429128.1	N/A	XP_004281899.1	N/A	XP_004324450.2
IL12B	NP_002178.2	NP_001290173.1	NP_001070881.1	NP_001075985.1	NP_999178.1	XP_005209736.1	XP_003404679.1	XP_007171504.1	XP_022421769.1	XP_007464475.1	XP_004285293.1	XP_007116474.1	XP_019800784.1
IL12RB1	NP_005526.1	NP_032379.2	XP_023096976.1	XP_023481236.1	NP_001139458.1	XP_002688616.1	XP_023407999.1	XP_007195682.1	XP_022414266.1	XP_007461168.1	XP_004277747.1	XP_007117057.1	XP_019787310.1
IL15	NP_000576.1	XP_006530775.1	NP_001009207.1	XP_005607834.2	NP_999555.1	XP_015330862.1	XP_023412929.1	XP_007189408.1	XP_022455391.1	XP_007464064.1	XP_004263640.1	N/A	XP_019782074.1
IL1B	NP_000567.1	NP_032387.1	NP_001070882.1	XP_001495976.3	NP_999220.1	NP_776518.1	XP_003417444.1	XP_007197456.1	XP_022454935.1	XP_007446081.1	XP_004285688.1	XP_007120471.1	XP_019786553.1
IL23A	NP_689808.2	N/A	N/A	N/A	N/A	N/A	N/A	N/A	N/A	N/A	N/A	N/A	N/A
IL23R	NP_653302.2	NP_653131.2	XP_023114577.1	XP_023497660.1	XP_020949260.1	XP_005204542.1	XP_023405417.1	XP_007164358.1	XP_022436853.1	XP_007460162.1	XP_004280812.1	XP_007109121.1	XP_019775705.1
IL27	NP_663634.2	NP_663611.1	XP_003998793.1	XP_001496678.1	NP_001007521.1	NP_001158125.1	XP_003418968.1	XP_007186416.1	XP_022444092.1	XP_007452849.1	XP_004268682.1	XP_007107395.1	N/A
IL2RA	NP_000408.1	NP_032393.3	NP_001009355.1	NP_001104812.1	XP_020919719.1	XP_005214190.1	XP_023404717.1	XP_007167504.1	XP_022435933.1	XP_007465880.1	XP_004281740.1	N/A	XP_004313549.1
IL33	NP_254274.1	NP_598536.2	XP_006939218.1	XP_023483102.1	XP_005660169.1	XP_015327953.1	XP_023401040.1	XP_007182246.1	XP_022429149.1	XP_007450281.1	XP_004279167.1	XP_007112416.1	XP_019789714.1
IL6	NP_000591.1	NP_112445.1	XP_019670454.1	NP_001075965.2	NP_999564.1	NP_776348.1	XP_003407131.2	XP_007183991.1	XP_022443665.1	XP_007447504.1	XP_012390544.1	XP_007102917.1	XP_004330334.1
ILF3	NP_060090.2	NP_001036172.1	XP_023101120.1	XP_023501183.1	XP_020939455.1	NP_001193424.1	XP_023408196.1	XP_007169029.1	XP_022412893.1	XP_007460740.1	XP_004277725.1	XP_007107332.1	XP_019788579.1
IRAK3	NP_009130.2	NP_082955.2	XP_023112973.1	XP_023499869.1	XP_020947619.1	NP_001177228.1	XP_003405631.2	XP_007179823.1	XP_022427311.1	XP_007447452.1	XP_004276649.2	XP_007126331.1	XP_004323380.2
IRF1	NP_002189.1	NP_032416.1	XP_003980801.1	XP_005599496.1	NP_001090882.1	NP_001178190.1	XP_003405072.1	XP_007188617.1	XP_022444469.1	XP_007461394.1	XP_004279944.1	XP_007110770.1	XP_004317482.2
IRF2	NP_002190.2	XP_006509352.1	XP_006930626.1	XP_001491848.2	XP_003483662.1	NP_001192722.1	XP_010593938.1	XP_007177919.1	XP_022426647.1	N/A	XP_012392866.1	XP_007102916.1	XP_019776970.1
IRF3	NP_001562.1	XP_006541058.1	XP_019674765.1	XP_023505922.1	NP_998935.1	NP_001025016.1	XP_023398997.1	XP_007185011.1	XP_022440768.1	XP_007463434.1	XP_012394697.1	XP_007112500.1	XP_019782964.1
IRF5	NP_001092099.1	NP_001239311.1	XP_023106319.1	XP_023495420.1	XP_020934619.1	XP_015326079.1	XP_003407314.1	XP_007177247.1	XP_022437172.1	XP_007469757.1	XP_004272261.2	XP_007119818.1	XP_019785574.1
IRF7	NP_004022.2	NP_058546.1	XP_011285475.1	XP_014585249.1	NP_001090897.1	NP_001098510.1	XP_023398114.1	XP_007171359.1	XP_022420975.1	XP_007465980.1	XP_012391569.1	XP_007108724.1	N/A
IRF9	NP_006075.3	NP_001152890.1	XP_019688408.1	XP_005603301.2	NP_001072138.1	NP_001019677.1	XP_003421047.1	XP_007180673.1	XP_022409174.1	XP_007447939.1	XP_004283186.1	XP_007130119.1	XP_019779699.1
IRGM	NP_001139277.1	N/A	N/A	N/A	N/A	N/A	XP_010592342.1	N/A	N/A	N/A	N/A	N/A	N/A
ISG15	NP_005092.1	NP_056598.2	NP_001124315.2	XP_005607662.1	NP_001121941.2	NP_776791.1	XP_003413282.2	XP_007166331.1	XP_022454281.1	N/A	XP_012389452.1	XP_007129200.1	N/A
ISG20	NP_002192.2	NP_001278150.1	XP_019687460.1	XP_001503216.1	XP_005660087.2	XP_002696560.1	N/A	XP_007194419.1	XP_022419140.1	XP_007446127.1	XP_004284408.1	XP_007122539.1	XP_019801444.1
ITCH	NP_001244066.1	NP_032421.2	XP_006929890.1	XP_005604639.1	N/A	NP_001075897.1	XP_003411715.1	XP_007193320.1	XP_022448327.1	XP_007447861.1	XP_004272791.1	XP_007114290.1	XP_019806221.1
IVNS1ABP	NP_006460.2	NP_473443.2	XP_003999291.1	XP_005609848.2	NP_001155121.1	XP_005217405.1	XP_003410890.1	XP_007167032.1	XP_022449082.1	XP_007451205.1	XP_004275279.1	N/A	XP_019808143.1
KCNJ8	NP_004973.1	NP_032454.1	XP_019690226.1	XP_001502279.1	XP_003126482.3	NP_001035572.1	XP_003405735.3	XP_007194890.1	XP_022432786.1	XP_007449432.1	XP_004270976.1	XP_007119718.1	XP_019793778.1
LAMTOR5	NP_006393.2	NP_081050.2	XP_003990475.1	XP_014595705.1	XP_013852731.2	NP_001029689.1	XP_010587864.1	XP_007169500.1	XP_022439820.1	XP_007449352.1	XP_004263215.1	XP_007106550.1	XP_004318181.1
LGALS8	NP_006490.3	XP_006516777.1	XP_019669837.1	NP_001296264.1	XP_020927643.1	XP_015316416.1	XP_023405073.1	XP_007170842.1	XP_022408916.1	XP_007453000.1	XP_004271604.1	N/A	XP_019797067.1
LGALS9	NP_033665.1	NP_034838.2	XP_003996571.1	N/A	NP_999097.2	NP_001034266.1	N/A	XP_007183971.1	XP_022451199.1	XP_007452458.1	XP_004267201.1	XP_007109272.1	XP_019782624.1
LILRB1	NP_001075106.1	N/A	N/A	N/A	N/A	N/A	N/A	N/A	N/A	N/A	N/A	N/A	N/A
LSM14A	NP_001107565.1	NP_080224.1	XP_023101905.1	XP_023505276.1	NP_001302727.1	XP_005219049.1	XP_003416371.1	XP_007165139.1	XP_022441516.1	XP_007471020.1	XP_004284196.1	XP_007126490.1	XP_004310724.1
LYST	NP_000072.2	NP_034878.2	NP_001277171.1	NP_001295879.1	XP_020928815.1	XP_010818718.1	XP_003410953.1	XP_007170833.1	XP_022408847.1	XP_007453005.1	N/A	XP_007109147.1	XP_019797184.1
MAP3K14	NP_003945.2	NP_058592.1	XP_023100292.1	XP_023508132.1	XP_003131369.1	NP_001179107.1	XP_003414346.1	XP_007180225.1	XP_022420791.1	XP_007455205.1	XP_004286001.1	XP_007125474.1	XP_019794892.1
MAPK11	NP_002742.3	NP_035291.4	XP_023113428.1	XP_001490139.3	XP_020946986.1	NP_001073804.1	N/A	N/A	XP_022452600.1	XP_007454143.1	XP_004279658.1	N/A	XP_019788676.1
MAPK14	NP_001306.1	NP_001161980.1	XP_003986111.1	XP_023480593.1	XP_003356663.1	NP_001095644.1	XP_003403995.1	XP_007198030.1	XP_022437449.1	XP_007467326.1	XP_004267723.1	XP_007114995.1	XP_019805227.1
MAVS	NP_065797.2	NP_659137.1	XP_003983730.1	XP_023481934.1	XP_005672820.1	XP_015329676.1	XP_010589851.1	XP_007195939.1	XP_022448623.1	XP_007454896.1	XP_004285338.1	XP_007117455.1	XP_019806179.1
MICA	NP_000238.1	N/A	N/A	N/A	N/A	N/A	N/A	N/A	N/A	N/A	N/A	N/A	N/A
MICB	NP_005922.2	N/A	N/A	N/A	N/A	N/A	N/A	N/A	N/A	N/A	XP_012394888.1	N/A	N/A
MMP12	NP_002417.2	NP_032631.3	XP_003992366.1	XP_001498924.2	NP_001093408.1	NP_001193569.1	XP_003415653.1	N/A	N/A	N/A	N/A	N/A	N/A
MST1R	NP_002438.2	NP_033100.2	XP_003982293.1	XP_001494092.3	XP_003358493.1	XP_002697081.1	XP_023403447.1	XP_007168960.1	XP_022428796.1	XP_007466293.1	XP_004268074.1	XP_007114027.1	XP_019787260.1
MUL1	NP_078820.2	NP_080965.2	XP_003989676.1	XP_001504389.1	XP_003356224.2	NP_001179111.1	XP_003413475.1	XP_007175119.1	XP_022407735.1	XP_007459295.1	XP_004272536.1	XP_007119420.1	XP_004310790.1
MX1	NP_002453.2	N/A	N/A	XP_005606128.1	NP_999226.2	XP_005202045.1	N/A	XP_007172775.1	N/A	N/A	XP_012394460.1	N/A	XP_019778884.1
MX2	NP_002454.1	N/A	N/A	XP_005606216.2	N/A	XP_015329127.1	XP_023414878.1	XP_007172778.1	N/A	N/A	N/A	N/A	N/A
NCBP3	NP_001107590.1	NP_080094.3	XP_003996431.1	XP_001504779.1	XP_003131914.3	XP_002695801.1	XP_003416893.1	N/A	XP_022451649.1	N/A	N/A	N/A	XP_004317270.1
NLRC5	NP_115582.4	XP_006531225.1	XP_003998112.1	XP_023492799.1	XP_020948870.1	XP_005218862.1	XP_003416404.2	XP_007167629.1	XP_022411661.1	XP_007466884.1	XP_012386744.1	XP_007129655.1	XP_019791083.1
NLRP3	NP_001073289.1	NP_665826.1	XP_023109412.1	XP_023474026.1	NP_001243699.1	NP_001095689.1	XP_023396100.1	XP_007173573.1	XP_022414276.1	N/A	XP_012391196.1	N/A	XP_019806791.1
NLRP9	NP_789790.2	N/A	XP_019674652.2	N/A	XP_005664912.1	XP_010813782.1	XP_003406679.1	XP_007175571.1	XP_022440547.1	N/A	XP_004283379.1	N/A	XP_019784354.1
NLRX1	NP_078894.2	NP_001157214.1	XP_006936779.3	XP_014596736.1	NP_001191698.1	XP_005216104.1	XP_003418236.1	XP_007196724.1	XP_022415951.1	XP_007456341.1	XP_004273350.1	XP_007124272.1	N/A
NOP53	NP_056525.2	N/A	XP_023101781.1	XP_023505777.1	N/A	N/A	XP_010584780.1	N/A	XP_022440927.1	N/A	N/A	N/A	N/A
NPC2	NP_006423.1	NP_075898.1	XP_003987882.1	XP_005605383.2	NP_999371.1	NP_776343.1	XP_003408814.1	XP_007184517.1	XP_022432264.1	XP_007459794.1	XP_004262284.1	XP_007117158.1	XP_019776781.1
NPLOC4	NP_060391.2	NP_001181952.1	XP_023100075.1	XP_023507562.1	XP_020922135.1	NP_001179118.1	XP_003417415.1	XP_007185920.1	XP_022445047.1	XP_007462388.1	XP_004275615.1	XP_007125702.1	XP_019796278.1
NT5C3A	NP_001002010.1	N/A	XP_003982972.1	XP_001501035.3	XP_003360215.1	XP_005205527.1	XP_010585481.1	XP_007175285.1	XP_022439484.1	XP_007447460.1	XP_004269967.1	XP_007113149.1	XP_004314941.2
OAS1	NP_001027581.1	N/A	XP_006938553.1	NP_001075958.1	N/A	N/A	XP_010597266.1	XP_007170949.1	N/A	XP_007468639.1	N/A	XP_007104710.1	N/A
OAS2	NP_058197.2	NP_660262.2	XP_006938556.1	NP_001075242.1	NP_001026966.1	N/A	XP_003419338.3	N/A	N/A	N/A	N/A	XP_007104708.1	N/A
OAS3	NP_006178.2	NP_660261.1	XP_023097207.1	NP_001075226.1	N/A	N/A	XP_010597263.1	N/A	N/A	N/A	N/A	N/A	N/A
OASL	NP_003724.1	N/A	XP_003994783.1	NP_001075266.1	NP_001026960.1	NP_001075128.1	N/A	XP_007184021.1	XP_022406572.1	N/A	XP_012392767.1	N/A	XP_019806072.1
ODC1	NP_002530.1	XP_017170479.1	XP_023107880.1	XP_023475308.1	XP_020941548.1	XP_005212976.1	XP_023406193.1	XP_007195718.1	XP_022409854.1	XP_007456985.1	XP_012390298.1	XP_007127706.1	XP_019798844.1
OPRK1	NP_000903.2	NP_001191300.1	XP_023104207.1	XP_023504388.1	XP_003355107.2	NP_001039945.1	XP_003408363.1	XP_007168673.1	XP_022412550.1	XP_007464082.1	XP_004275068.1	XP_007105304.1	XP_019780999.1
PARP9	NP_113646.2	XP_006522819.1	XP_006936162.1	XP_005601990.1	XP_020925921.1	XP_015326980.1	XP_023407500.1	XP_007175682.1	XP_022422825.1	XP_007449765.1	XP_012391743.1	XP_007116752.1	XP_019778756.1
PCBP2	NP_005007.2	XP_006520645.1	XP_006933806.1	XP_023499462.1	XP_013839353.1	XP_010803178.1	XP_003405100.1	XP_007179521.1	XP_022427739.1	N/A	XP_012390138.1	XP_007125805.1	N/A
PENK	NP_001129162.1	XP_006537738.1	XP_003999873.2	XP_023504339.1	XP_003125669.2	NP_776566.1	XP_003420046.1	XP_007168649.1	XP_022412516.1	XP_007464107.1	XP_004275045.1	XP_007117447.1	XP_004324704.1
PIM2	NP_006866.2	NP_613072.1	XP_004000544.1	XP_001494087.5	XP_003360359.1	NP_001193307.1	XP_003418070.1	XP_007180371.1	XP_022419521.1	XP_007450951.1	XP_004282001.1	XP_007120979.1	XP_019799189.1
PLSCR1	NP_066928.1	NP_035766.2	N/A	XP_014587392.1	XP_020924120.1	NP_001029608.1	XP_023411204.1	N/A	XP_022438417.1	N/A	XP_012391615.1	N/A	XP_019789878.1
PMAIP1	NP_066950.1	NP_067426.1	XP_023097821.1	XP_003365623.1	NP_999312.2	XP_002697825.1	XP_003406322.1	XP_007192123.1	XP_022440061.1	N/A	XP_012387890.1	N/A	XP_019792720.1
PML	NP_150241.2	NP_835188.2	XP_003987010.1	XP_001493294.1	XP_001925607.3	XP_005221963.1	XP_003413980.2	XP_007197792.1	XP_022435706.1	XP_007446725.1	XP_012390854.1	XP_007110888.1	XP_019805078.1
POLR3A	NP_008986.2	NP_001074716.1	XP_003994136.1	XP_001504046.1	XP_001929395.1	NP_001077219.1	XP_023402903.1	XP_007166601.1	XP_022446684.1	XP_007464269.1	XP_004273217.1	XP_007103142.1	XP_019791532.1
POLR3B	NP_060552.4	NP_081699.1	XP_003989249.2	XP_001499030.1	XP_020947233.1	NP_001179718.1	XP_010598225.1	XP_007165797.1	XP_022455520.1	XP_007449104.1	XP_004269471.1	XP_007101028.1	XP_019773921.1
POLR3C	NP_006459.3	NP_083201.1	XP_003990588.1	XP_001499327.3	XP_020945606.1	NP_001033600.1	XP_003422005.1	XP_007182202.1	XP_022439584.1	XP_007459423.1	XP_004285844.1	XP_007130841.1	XP_019774763.1
POLR3D	NP_001713.2	NP_001157554.1	XP_006930713.1	XP_023491897.1	XP_001927968.3	XP_005210297.1	XP_003412526.1	XP_007167941.1	XP_022418605.1	XP_007450634.1	XP_004270691.1	XP_007126363.1	XP_004324541.1
POLR3E	NP_060589.1	NP_079574.2	XP_023102072.1	XP_023471968.1	XP_020942140.1	XP_010817681.1	XP_010596744.1	XP_007190018.1	XP_022444278.1	XP_007450032.1	XP_004268608.1	XP_007103177.1	XP_004313231.1
POLR3F	NP_006457.2	NP_084039.2	XP_003983860.1	XP_023481831.1	XP_003483946.1	NP_001033237.1	XP_003411828.1	XP_007191962.1	XP_022449957.1	XP_007461844.1	XP_004270455.1	XP_007114813.1	XP_004320274.2
POLR3G	NP_006458.2	NP_001074645.1	XP_019692228.1	XP_001504668.1	XP_003123826.1	XP_005209790.1	XP_003405027.1	XP_007193081.1	XP_022448715.1	XP_007467457.1	XP_004263588.1	N/A	XP_019785270.1
POLR3H	NP_612211.1	NP_084505.2	XP_003989382.2	XP_005606739.1	XP_001929168.1	NP_001070430.1	XP_010597607.1	XP_007189180.1	XP_022452545.1	XP_007454033.1	XP_004279579.1	XP_007099967.1	N/A
POLR3K	NP_057394.2	NP_080177.1	XP_003999024.1	XP_023472548.1	XP_003124725.3	NP_001040082.1	XP_003417857.1	XP_007181891.1	XP_022449989.1	XP_007453707.1	XP_012388685.1	XP_007130447.1	XP_019783064.1
PPM1B	NP_002697.1	XP_006523923.1	XP_003983984.1	XP_005600077.1	XP_003125227.2	NP_776855.1	XP_023411096.1	XP_007190157.1	XP_022429651.1	XP_007460016.1	XP_004265050.1	XP_007111443.1	XP_019798214.1
PQBP1	NP_005701.1	NP_001239457.1	XP_006943777.2	XP_001494459.1	XP_013841568.1	XP_005228204.1	XP_023413653.1	XP_007180369.1	XP_022419522.1	XP_007451000.1	XP_004282004.1	XP_007120973.1	XP_004321457.1
PRF1	NP_001076585.1	XP_006513433.1	NP_001095130.1	XP_001502826.3	XP_003483540.2	XP_005226391.1	N/A	XP_007167790.1	XP_022446511.1	XP_007454761.1	XP_004280826.1	XP_007116071.1	N/A
PRKRA	NP_003681.1	NP_036001.1	XP_023115272.1	XP_023477834.1	XP_001927740.1	NP_001039335.1	XP_023398574.1	XP_007190464.1	XP_022425839.1	XP_007450785.1	XP_004267421.1	XP_007130806.1	XP_019778863.1
PSMA2	NP_002778.1	NP_032970.2	XP_003982680.1	XP_001495250.1	XP_003360255.2	NP_001029834.1	XP_003407334.1	XP_007187792.1	XP_022448762.1	XP_007468255.1	XP_004263367.1	XP_007125736.1	XP_004317033.1
PTPRC	NP_002829.3	XP_006529320.1	XP_019677502.1	XP_023488170.1	N/A	XP_005217387.1	XP_023404009.1	XP_007167320.1	XP_022417709.1	XP_007447208.1	XP_012394542.1	XP_007126510.1	XP_019776108.1
PUM1	NP_001018494.1	NP_001153076.1	XP_019692093.1	XP_023490474.1	XP_020951400.1	XP_005203003.1	XP_023410216.1	XP_007170625.1	XP_022430738.1	XP_007448847.1	XP_004266605.1	XP_007128538.1	XP_019793817.1
PUM2	NP_056132.1	NP_001153693.1	XP_023107844.1	XP_023475226.1	XP_020943451.1	XP_005213154.1	XP_003411955.1	XP_007183531.1	XP_022430075.1	XP_007463812.1	XP_012390324.1	XP_007127358.1	XP_004313003.2
PYCARD	NP_037390.2	NP_075747.3	N/A	N/A	N/A	NP_777155.1	XP_010596841.1	XP_007186519.1	XP_022443924.1	XP_007452741.1	N/A	XP_007107499.1	N/A
RELA	NP_068810.3	NP_033071.1	XP_023095836.1	XP_023510230.1	N/A	NP_001073711.1	XP_010597340.1	XP_007171011.1	XP_022447167.1	XP_007462052.1	XP_004264415.1	XP_007128247.1	N/A
RIOK3	NP_003822.2	NP_077144.2	XP_003995120.1	XP_005612823.1	XP_020951836.1	NP_001069304.1	XP_010585116.1	XP_007197688.1	XP_022442534.1	XP_007448665.1	XP_004273805.1	XP_007127268.1	XP_004313023.1
RNASE1	NP_937875.1	NP_035401.2	XP_023111337.1	XP_023494008.1	XP_020953820.1	NP_001014408.2	N/A	XP_007180555.1	XP_022443301.1	XP_007462617.1	XP_012389999.1	N/A	XP_004329259.1
RNASE2	NP_002925.1	N/A	N/A	N/A	N/A	XP_010807430.1	XP_010599310.1	XP_007180556.1	XP_022442817.1	XP_007462618.1	XP_004274118.1	XP_007127817.1	N/A
RNASE6	NP_005606.1	NP_084374.2	N/A	XP_005603242.1	NP_001161128.1	NP_777019.1	N/A	XP_007180554.1	XP_022443300.1	XP_007462616.1	XP_004274116.1	XP_007127815.1	XP_004329258.1
RNASEL	NP_066956.1	XP_006529593.1	XP_006942824.2	NP_001083055.1	NP_001090981.1	NP_001091634.1	XP_023404980.1	XP_007175246.1	XP_022449004.1	XP_007450187.1	XP_004275358.2	XP_007111032.1	XP_019773950.1
RNF125	NP_060301.2	XP_006526251.1	XP_003995150.1	XP_001495403.1	XP_003127936.4	NP_001192788.1	XP_003406386.1	XP_007167103.1	XP_022442617.1	XP_007455226.1	XP_004273764.1	XP_007130599.1	XP_004328808.1
RNF216	NP_996994.1	NP_996993.1	XP_023102502.1	XP_023510973.1	XP_020941709.1	XP_005225226.1	XP_023411714.1	XP_007186823.1	XP_022421177.1	XP_007447138.1	XP_004268999.1	XP_007129363.1	XP_019802937.1
RNF26	NP_114404.1	NP_717095.2	XP_019666981.2	XP_005611697.1	XP_005667489.1	XP_002693072.1	XP_003418239.1	XP_007196731.1	XP_022416062.1	XP_007456337.1	XP_004273346.1	XP_007124279.1	XP_004315288.1
RPS15A	NP_001010.2	NP_733769.1	XP_003998880.1	XP_003362780.1	XP_020942212.1	XP_005224750.1	XP_003418843.1	N/A	XP_022408020.1	N/A	XP_004285780.1	N/A	XP_019777516.1
RRP1B	NP_055871.1	NP_082520.2	XP_023094434.1	XP_014591894.2	XP_020926725.1	XP_002685189.1	XP_003419081.1	XP_007172730.1	XP_022452429.1	XP_007452563.1	XP_004264710.1	N/A	XP_004314759.2
RSAD2	NP_542388.2	NP_067359.2	XP_003984565.1	XP_001502652.1	NP_998982.1	NP_001039406.1	XP_003411922.1	XP_007195744.1	N/A	XP_007469300.1	XP_004274956.1	XP_007109067.1	XP_019798895.1
RTP4	NP_071430.2	XP_006522554.1	XP_011284332.1	XP_005601938.1	XP_020925699.1	NP_001069429.1	XP_023407364.1	N/A	N/A	N/A	XP_012391723.1	N/A	XP_019801897.1
RYDEN	NP_060851.2	N/A	N/A	N/A	N/A	N/A	N/A	N/A	N/A	N/A	N/A	N/A	N/A
SAMHD1	NP_056289.2	NP_061339.3	XP_003983596.1	XP_001499548.2	NP_001279034.1	NP_001069329.1	XP_003411748.1	XP_007193223.1	XP_022448179.1	XP_007447794.1	XP_004273026.1	XP_007116839.1	XP_019806351.1
SEC14L1	NP_001034662.2	NP_083053.2	XP_023099859.1	XP_023507711.1	XP_005653921.2	NP_001095445.1	XP_003417281.1	XP_007185823.1	XP_022445198.1	XP_007462436.1	XP_012390598.1	XP_007099861.1	XP_019794352.1
SELENOK	NP_067060.2	N/A	N/A	N/A	N/A	N/A	N/A	N/A	XP_022428560.1	N/A	N/A	N/A	N/A
SERINC3	NP_945179.1	NP_036162.3	XP_011279010.1	XP_001917465.1	XP_020933636.1	NP_001076881.1	XP_003411608.1	XP_007193150.1	XP_022448043.1	XP_007464836.1	XP_004272931.1	XP_007123070.1	XP_019799268.1
SERINC5	NP_001167543.1	NP_766176.1	XP_011282564.1	XP_023473861.1	XP_013850400.1	XP_002690506.1	XP_010586545.1	XP_007179840.1	XP_022449565.1	XP_007472046.1	XP_012392829.1	XP_007111513.1	XP_019785327.1
SETD2	NP_054878.5	XP_006512154.1	XP_023103989.1	XP_023476312.1	XP_020924363.1	XP_002697155.3	XP_003409942.3	XP_007168903.1	XP_022429005.1	XP_007470327.1	XP_004284012.1	N/A	XP_019802186.1
SIN3A	NP_001138829.1	NP_001103821.1	XP_019687588.1	XP_023508989.1	XP_013833514.1	XP_015314752.1	XP_010592065.1	XP_007197732.1	XP_022435775.1	XP_007446765.1	XP_004276375.1	XP_007120780.1	XP_019805459.1
SLFN11	NP_001098057.1	N/A	N/A	N/A	XP_020923070.1	XP_002695699.1	XP_010592885.2	XP_007190254.1	N/A	XP_007446653.1	N/A	XP_007105633.1	N/A
SLFN13	NP_653283.3	N/A	N/A	N/A	N/A	N/A	N/A	N/A	N/A	N/A	XP_004271861.1	N/A	N/A
SPACA3	NP_776246.1	NP_083643.1	XP_019673069.1	XP_023508799.1	NP_001171399.1	NP_001098477.1	XP_010592528.1	XP_007190225.1	XP_022451539.1	XP_007452425.1	XP_004267235.1	XP_007113881.1	N/A
SPON2	NP_001121797.1	NP_598664.3	XP_023109132.1	XP_023494315.1	XP_020956520.1	NP_001039622.1	XP_003411396.1	N/A	XP_022410557.1	XP_007467948.1	XP_004265241.1	N/A	N/A
SRC	NP_938033.1	NP_001020566.1	XP_003983533.1	XP_023482304.1	XP_020933632.1	NP_001104274.1	XP_003411752.1	XP_007193212.1	XP_022448170.1	XP_007447788.1	XP_004272874.1	XP_007104197.1	N/A
STAT1	NP_009330.1	XP_017174953.1	XP_006935505.1	XP_001499419.2	XP_020930321.1	XP_005202630.1	XP_010600974.1	N/A	XP_022422977.1	N/A	XP_004276992.1	N/A	XP_019787049.1
STAT2	NP_005410.1	NP_064347.1	XP_003988942.1	XP_001504891.1	NP_999054.1	NP_001192618.1	XP_010596330.1	XP_007179660.1	XP_022427543.1	XP_007467781.1	XP_012390117.1	XP_007129430.1	XP_019807929.1
STMN1	NP_001138926.1	NP_062615.1	XP_006934480.1	NP_001296337.1	XP_005665169.1	XP_015316025.1	XP_003415451.1	XP_007178744.1	XP_022407782.1	XP_007459195.1	XP_004266709.1	XP_007121585.1	XP_004321750.1
TARBP2	NP_599150.1	NP_033345.2	XP_003988820.1	XP_001504584.1	XP_003126242.1	NP_001069146.2	XP_010599023.1	XP_007179530.1	XP_022427724.1	N/A	XP_004274291.1	XP_007125797.1	N/A
TBK1	NP_037386.1	NP_062760.3	XP_023112961.1	XP_023499698.1	NP_001098762.1	XP_005206693.1	XP_003405226.1	XP_007179807.1	XP_022427339.1	XP_007447440.1	XP_004276639.1	XP_007122682.1	XP_019807820.1
TBX21	NP_037483.1	NP_062380.2	XP_023099890.1	XP_023508425.1	NP_001302651.1	NP_001179069.1	XP_023409159.1	XP_007177573.1	XP_022413714.1	XP_007465194.1	XP_004282741.1	XP_007109526.1	XP_019780564.1
TICAM1	NP_891549.1	NP_778154.1	XP_023106646.1	XP_023500240.1	NP_001302667.1	XP_015327553.1	XP_010599346.1	XP_007169217.1	XP_022412678.1	XP_007460599.1	XP_004277282.1	XP_007109377.1	XP_004312297.2
TICAM2	NP_001157940.1	NP_775570.1	N/A	NP_001189783.1	XP_020934855.1	XP_010807135.1	XP_023404744.1	XP_007192181.1	XP_022446565.1	XP_007451276.1	XP_004267517.1	XP_007121542.1	XP_019796413.1
TKFC	NP_056348.2	XP_006527006.1	XP_006937438.2	XP_001502087.2	XP_020938600.1	XP_005226963.1	XP_023415457.1	N/A	XP_022447543.1	N/A	XP_004264228.1	N/A	XP_019789542.1
TLR3	NP_003256.1	XP_006509344.1	XP_023107976.1	XP_005606311.2	NP_001090913.1	XP_010818544.1	XP_023406962.1	XP_007174037.1	XP_022426731.1	XP_007466611.1	XP_004277240.1	XP_007126512.1	XP_019777182.1
TLR7	NP_057646.1	NP_001277686.1	NP_001073602.1	NP_001075240.1	N/A	XP_015317288.1	XP_023410993.1	XP_007180396.1	XP_022415524.1	XP_007455117.1	XP_012394148.1	XP_007121269.1	XP_019784090.1
TLR8	NP_619542.1	NP_573475.2	XP_019679113.1	XP_023488967.1	XP_020935164.1	XP_005228546.1	XP_023410988.1	XP_007180395.1	XP_022415531.1	XP_007455115.1	XP_004284963.1	XP_007121270.1	XP_019784092.1
TMEM173	NP_938023.1	NP_082537.1	XP_023111467.1	XP_005599422.1	XP_020932717.1	NP_001039822.1	XP_023405324.1	XP_007172317.1	XP_022444638.1	XP_007461503.1	XP_004280346.1	XP_007114762.1	XP_019780075.1
TNF	NP_000585.2	NP_038721.1	NP_001009835.1	XP_005603547.1	NP_999187.1	NP_776391.2	XP_003422261.1	XP_007194038.1	XP_022421815.1	XP_007459642.1	XP_004286658.1	XP_007110219.1	N/A
TNFAIP3	NP_001257436.1	NP_001159874.1	XP_006932111.1	XP_001504464.3	XP_005659239.1	XP_005211044.1	XP_023410102.1	XP_007190994.1	XP_022413381.1	XP_007452104.1	XP_012391736.1	XP_007118023.1	XP_019807466.1
TNFSF4	NP_003317.1	NP_033478.1	N/A	XP_001492870.1	NP_001020388.1	NP_001192644.1	XP_003411036.1	XP_007165398.1	XP_022420942.1	XP_007446815.1	XP_004269816.1	N/A	XP_004318537.1
TPT1	NP_003286.1	NP_033455.1	XP_003980452.1	XP_014587591.2	NP_999538.1	NP_001014410.1	XP_023407044.1	N/A	XP_022430584.1	N/A	XP_004274624.1	N/A	XP_019792090.1
TRAF3	NP_003291.2	NP_035762.2	XP_023111850.1	XP_023483484.1	XP_020937284.1	XP_010815524.1	XP_023402422.1	XP_007176250.1	XP_022431739.1	XP_007455674.1	XP_012387081.1	XP_007100580.1	XP_019807569.1
TRAF3IP1	NP_056465.2	XP_006529959.1	XP_019694533.1	XP_023498481.1	XP_020930617.1	NP_001178973.1	XP_023413484.1	XP_007184889.1	XP_022423828.1	XP_007452948.1	XP_004262589.1	XP_007114124.1	XP_019779146.1
TRAF3IP2	NP_001157753.1	NP_598761.2	XP_019686647.1	XP_001504095.2	XP_001924822.2	NP_001030560.1	XP_003404337.1	XP_007190773.1	XP_022410259.1	XP_007451812.1	XP_004264763.1	XP_007109947.1	XP_004311861.1
TRIM11	NP_660215.1	NP_444398.1	XP_023109484.1	XP_023474043.1	XP_020939039.1	NP_001071388.1	N/A	XP_007169973.1	XP_022419045.1	XP_007456565.1	XP_004284071.1	XP_007117397.1	N/A
TRIM15	NP_150232.2	NP_001019305.1	XP_023109330.1	XP_023480362.1	NP_001116680.1	NP_001192693.1	XP_003421908.1	XP_007179159.1	XP_022417890.1	XP_007449282.1	XP_004286125.1	N/A	XP_019800409.1
TRIM22	NP_569074.2	N/A	N/A	N/A	N/A	N/A	N/A	N/A	N/A	N/A	N/A	N/A	N/A
TRIM25	NP_005073.2	NP_033572.2	XP_003996718.1	XP_014592456.2	XP_005657028.3	NP_001093806.1	XP_023409324.1	XP_007176238.1	XP_022408255.1	XP_007463940.1	XP_012389219.1	XP_007123218.1	XP_019801017.1
TRIM34	NP_067629.2	N/A	N/A	XP_005611973.1	N/A	XP_005216197.1	XP_003421466.1	N/A	N/A	N/A	N/A	N/A	N/A
TRIM44	NP_060053.2	NP_064663.2	XP_011285107.2	XP_023509642.1	XP_003122913.1	NP_001098484.1	XP_003412169.2	XP_007181314.1	XP_022439339.1	XP_007450690.1	XP_004264060.1	N/A	XP_019803908.1
TRIM5	NP_149023.2	N/A	N/A	N/A	N/A	N/A	N/A	N/A	N/A	N/A	N/A	N/A	N/A
TRIM56	NP_112223.1	XP_011239185.1	XP_023102770.1	NP_001244016.1	XP_020941914.1	XP_005225157.1	XP_003416626.1	XP_007186667.1	XP_022443674.1	XP_007468891.1	XP_004268897.2	XP_007126453.1	XP_004312366.2
TRIM6	NP_001003819.1	XP_006508429.1	N/A	N/A	N/A	N/A	N/A	XP_007172927.1	N/A	XP_007459860.1	N/A	XP_007103051.1	N/A
TSPAN32	NP_620591.3	NP_001121552.1	XP_003993835.2	XP_023510476.1	XP_020938271.1	XP_010819550.1	N/A	XP_007171338.1	XP_022446775.1	XP_007466069.1	XP_012391498.1	XP_007125903.1	XP_019776366.1
TSPAN6	NP_003261.1	NP_062630.2	XP_006943921.1	XP_001492387.1	NP_001230990.1	NP_001033198.1	XP_010597858.1	XP_007181520.1	XP_022436497.1	XP_007468026.1	XP_004283569.1	XP_007109736.1	XP_004324157.1
UFD1	NP_005650.2	N/A	XP_019670464.1	XP_001488669.1	XP_020929784.1	N/A	XP_010597086.1	N/A	XP_022406992.1	N/A	N/A	N/A	N/A
UNC13D	NP_954712.1	XP_006534251.1	XP_003997211.1	XP_014594028.2	XP_020922272.1	XP_005221223.1	XP_023412498.1	XP_007185763.1	XP_022445285.1	XP_007454395.1	XP_004275756.1	XP_007099816.1	XP_019794301.1
UNC93B1	NP_112192.2	NP_062322.2	XP_023095902.1	XP_023510352.1	XP_003122484.4	NP_001180076.1	XP_003419439.1	XP_007171325.1	XP_022446938.1	XP_007450476.1	XP_004278075.1	XP_007126987.1	XP_019784575.1
URI1	NP_003787.2	NP_035404.4	XP_011288276.2	XP_023505229.1	XP_003355879.1	NP_001030382.1	XP_010594424.1	N/A	XP_022441587.1	N/A	XP_004284910.1	N/A	XP_019796568.1
USP17L2	NP_958804.2	N/A	N/A	N/A	N/A	N/A	N/A	N/A	N/A	N/A	N/A	N/A	N/A
VWCE	NP_689931.2	NP_082189.1	XP_023095664.1	XP_001915993.1	XP_003122698.4	NP_001178138.1	XP_023415542.1	XP_007174513.1	XP_022447554.1	XP_007462247.1	XP_004264226.1	XP_007106283.1	XP_019789543.1
XCL1	NP_003166.1	NP_032536.1	N/A	XP_001491010.1	NP_001127817.1	NP_783647.1	XP_003414935.1	N/A	XP_022415804.1	XP_007458175.1	XP_004269779.1	N/A	N/A
XPR1	NP_004727.2	NP_035403.1	XP_011289290.1	XP_023496420.1	XP_003130400.5	NP_001179812.1	XP_003410907.1	XP_007188327.1	XP_022412321.1	XP_007448575.1	XP_004269870.1	XP_007105196.1	XP_019774160.1
ZC3H12A	NP_079355.2	NP_694799.1	XP_023114255.1	XP_005607253.1	XP_020951622.1	NP_001095657.1	XP_023410312.1	XP_007182604.1	XP_022430975.1	XP_007453869.1	XP_004266496.1	XP_007101583.1	XP_019793664.1
ZC3HAV1	NP_064504.2	XP_006506843.1	XP_006929473.1	XP_005609497.1	XP_013846222.2	XP_003586054.1	XP_010598097.1	XP_007177139.1	XP_022435835.1	XP_007466665.1	XP_012389373.1	XP_007118825.1	XP_019804405.1
ZMYND11	NP_006615.2	XP_017171058.1	XP_023112033.1	XP_023487663.1	XP_005668318.1	XP_005214504.1	XP_023404525.1	XP_007167541.1	XP_022410330.1	XP_007445725.1	XP_004278417.1	XP_007100675.1	XP_019801373.1
ZNF175	NP_009078.1	N/A	XP_006940984.2	XP_023506089.1	XP_013850574.2	XP_002695277.3	XP_010584856.1	XP_007179958.1	XP_022441811.1	XP_007463522.1	XP_012394822.1	N/A	XP_019782841.1

## Sheet: Table S2
Table S2. REGs list of the whales using two-ratios model with unfiltered multiple sequence alignments
Gene name	Basic model (M0)		two-ratios model (M2)					The numberof background species	The number of foreground species	Background species	Foreground species
	lnL	ω	lnL	dN/dS whales	dN/dS other mammals	LRT	p-value
ADARB1	-10237.2	0.05489	-10232.8	0.15895	0.05203	8.85214	0.00292746	7	7	Human,Pig,Elephant,Cat,Horse,Cattle,Mouse	Minke whale,Beluga whale,Baiji,Killer whale,Sperm whale,Bottlenose dolphin,Bowhead whale
APOB	-61614.3	0.45223	-61611.2	0.65276	0.44711	6.05762	0.0138464	7	7	Human,Pig,Elephant,Cat,Horse,Cattle,Mouse	Minke whale,Beluga whale,Baiji,Killer whale,Sperm whale,Bottlenose dolphin,Bowhead whale
BST2	-3625.16	0.33445	-3623.07	1.21159	0.30816	4.18171	0.0408625	5	5	Human,Pig,Elephant,Horse,Mouse	Minke whale,Beluga whale,Baiji,Killer whale,Sperm whale
BTBD17	-4718.84	0.03588	-4716.17	0.11258	0.03381	5.35101	0.0207102	7	5	Human,Pig,Elephant,Cat,Horse,Cattle,Mouse	Beluga whale,Baiji,Killer whale,Sperm whale,Bowhead whale
CCT5	-5863.04	0.02391	-5860.99	0.07196	0.02265	4.10714	0.0427025	7	7	Human,Pig,Elephant,Cat,Horse,Cattle,Mouse	Minke whale,Beluga whale,Baiji,Killer whale,Sperm whale,Bottlenose dolphin,Bowhead whale
CRCP	-2259.24	0.12501	-2254.21	0.59012	0.09951	10.0668	0.00150969	7	7	Human,Pig,Elephant,Cat,Horse,Cattle,Mouse	Minke whale,Beluga whale,Baiji,Killer whale,Sperm whale,Bottlenose dolphin,Bowhead whale
DDX1	-6596.12	0.0373	-6593.57	0.11744	0.03504	5.1102	0.0237856	7	6	Human,Pig,Elephant,Cat,Horse,Cattle,Mouse	Minke whale,Beluga whale,Baiji,Killer whale,Bottlenose dolphin,Bowhead whale
EIF2AK2	-10001.9	0.5786	-9999.52	1.13861	0.56039	4.71292	0.0299367	7	6	Human,Pig,Elephant,Cat,Horse,Cattle,Mouse	Minke whale,Beluga whale,Baiji,Killer whale,Sperm whale,Bottlenose dolphin
F2RL1	-5023.96	0.17618	-5018.27	0.7305	0.16433	11.3752	0.000744324	7	6	Human,Pig,Elephant,Cat,Horse,Cattle,Mouse	Minke whale,Beluga whale,Baiji,Killer whale,Bottlenose dolphin,Bowhead whale
IFNAR1	-9943.63	0.46546	-9938.91	1.45363	0.45025	9.4354	0.00212836	7	7	Human,Pig,Elephant,Cat,Horse,Cattle,Mouse	Minke whale,Beluga whale,Baiji,Killer whale,Sperm whale,Bottlenose dolphin,Bowhead whale
IL33	-5669.66	0.67386	-5667.55	3.18258	0.6526	4.22173	0.0399095	7	7	Human,Pig,Elephant,Cat,Horse,Cattle,Mouse	Minke whale,Beluga whale,Baiji,Killer whale,Sperm whale,Bottlenose dolphin,Bowhead whale
LGALS8	-4287.53	0.23613	-4284.49	0.92695	0.22589	6.08724	0.0136162	7	5	Human,Pig,Elephant,Cat,Horse,Cattle,Mouse	Minke whale,Beluga whale,Baiji,Killer whale,Bottlenose dolphin
OASL	-6929.02	0.43933	-6927.06	1.22654	0.41814	3.9297	0.0474404	5	5	Human,Pig,Cat,Horse,Cattle	Minke whale,Beluga whale,Killer whale,Bottlenose dolphin,Bowhead whale
OPRK1	-4342.88	0.05557	-4337.08	0.26399	0.05082	11.6095	0.000656164	7	7	Human,Pig,Elephant,Cat,Horse,Cattle,Mouse	Minke whale,Beluga whale,Baiji,Killer whale,Sperm whale,Bottlenose dolphin,Bowhead whale
POLR3K	-1185.88	0.03724	-1183.81	0.3504	0.02424	4.12493	0.0422558	7	7	Human,Pig,Elephant,Cat,Horse,Cattle,Mouse	Minke whale,Beluga whale,Baiji,Killer whale,Sperm whale,Bottlenose dolphin,Bowhead whale
STAT1	-6810.58	0.05764	-6806.76	0.19265	0.05447	7.65193	0.00567115	7	4	Human,Pig,Elephant,Cat,Horse,Cattle,Mouse	Beluga whale,Killer whale,Bottlenose dolphin,Bowhead whale
TBX21	-6165.17	0.11276	-6160.48	0.32394	0.10612	9.37088	0.00220459	7	7	Human,Pig,Elephant,Cat,Horse,Cattle,Mouse	Minke whale,Beluga whale,Baiji,Killer whale,Sperm whale,Bottlenose dolphin,Bowhead whale
TRAF3	-6094.27	0.03284	-6091.43	0.11516	0.03099	5.69615	0.0170022	7	7	Human,Pig,Elephant,Cat,Horse,Cattle,Mouse	Minke whale,Beluga whale,Baiji,Killer whale,Sperm whale,Bottlenose dolphin,Bowhead whale

## Sheet: Table S3
Table S3. REGs list of the whales using two-ratios model with filtered multiple sequence alignments
Gene name	Basic model (M0)		two-ratios model (M2)					The numberof background species	The numberof foreground species	Background species	Foreground species
	lnL	ω	lnL	dN/dS whales	dN/dS other mammals	LRT	p-value
ADARB1	-9825.58	0.05973	-9822.75	0.14007	0.05741	5.65441	0.0174115	7	7	Homo,Sus,Loxodonta,Felis,Equus,Bos,Mus	Balaenoptera,Delphinapterus,Lipotes,Orchinus,Physeter,Tursiops,Balaena
APOB	-60106.2	0.45185	-60103.7	0.63354	0.44717	5.05446	0.0245626	7	7	Homo,Sus,Loxodonta,Felis,Equus,Bos,Mus	Balaenoptera,Delphinapterus,Lipotes,Orchinus,Physeter,Tursiops,Balaena
BIRC3	-5918.14	0.19285	-5914.59	0.0636	0.20331	7.09607	0.00772532	4	7	Homo,Sus,Equus,Mus	Balaenoptera,Delphinapterus,Lipotes,Orchinus,Physeter,Tursiops,Balaena
BPIFA1	-4484.18	0.88909	-4482.2	1.76201	0.84883	3.95596	0.0467056	7	6	Homo,Sus,Loxodonta,Felis,Equus,Bos,Mus	Balaenoptera,Delphinapterus,Lipotes,Orchinus,Tursiops,Balaena
CCT5	-5863.14	0.0239	-5861.09	0.07196	0.02265	4.10743	0.0426953	7	7	Homo,Sus,Loxodonta,Felis,Equus,Bos,Mus	Balaenoptera,Delphinapterus,Lipotes,Orchinus,Physeter,Tursiops,Balaena
CRCP	-2330.55	0.1508	-2326.25	0.56969	0.12361	8.60135	0.00335914	7	7	Homo,Sus,Loxodonta,Felis,Equus,Bos,Mus	Balaenoptera,Delphinapterus,Lipotes,Orchinus,Physeter,Tursiops,Balaena
F2RL1	-4856.38	0.16468	-4850.02	0.73736	0.15266	12.7292	0.000359991	7	6	Homo,Sus,Loxodonta,Felis,Equus,Bos,Mus	Balaenoptera,Delphinapterus,Lipotes,Orchinus,Tursiops,Balaena
GTF2F1	-5394.44	0.03276	-5391.85	0.00997	0.03417	5.1968	0.0226285	7	7	Homo,Sus,Loxodonta,Felis,Equus,Bos,Mus	Balaenoptera,Delphinapterus,Lipotes,Orchinus,Physeter,Tursiops,Balaena
IFNAR1	-9499.47	0.4743	-9494.11	1.65607	0.45793	10.7153	0.00106255	7	7	Homo,Sus,Loxodonta,Felis,Equus,Bos,Mus	Balaenoptera,Delphinapterus,Lipotes,Orchinus,Physeter,Tursiops,Balaena
IL27	-2773.23	0.35815	-2771.11	1.75545	0.34251	4.24942	0.0392638	7	6	Homo,Sus,Loxodonta,Felis,Equus,Bos,Mus	Balaenoptera,Delphinapterus,Lipotes,Orchinus,Physeter,Balaena
LGALS8	-4351.74	0.24469	-4349.3	0.84984	0.23559	4.88408	0.0271055	7	5	Homo,Sus,Loxodonta,Felis,Equus,Bos,Mus	Balaenoptera,Delphinapterus,Lipotes,Orchinus,Tursiops
OPRK1	-4321.19	0.05572	-4315.44	0.26188	0.05094	11.5103	0.000692118	7	7	Homo,Sus,Loxodonta,Felis,Equus,Bos,Mus	Balaenoptera,Delphinapterus,Lipotes,Orchinus,Physeter,Tursiops,Balaena
POLR3K	-1223.45	0.04906	-1219.28	0.5384	0.02492	8.32977	0.00390007	7	7	Homo,Sus,Loxodonta,Felis,Equus,Bos,Mus	Balaenoptera,Delphinapterus,Lipotes,Orchinus,Physeter,Tursiops,Balaena
RRP1B	-10687.8	0.28717	-10684.3	0.13011	0.29645	7.00235	0.00814029	7	5	Homo,Sus,Loxodonta,Felis,Equus,Bos,Mus	Balaenoptera,Delphinapterus,Lipotes,Orchinus,Tursiops
STAT1	-6814.37	0.05814	-6810.59	0.19272	0.05498	7.55611	0.00598068	7	4	Homo,Sus,Loxodonta,Felis,Equus,Bos,Mus	Delphinapterus,Orchinus,Tursiops,Balaena
TBX21	-5219.91	0.11997	-5215.39	0.36992	0.11278	9.05022	0.00262663	7	7	Homo,Sus,Loxodonta,Felis,Equus,Bos,Mus	Balaenoptera,Delphinapterus,Lipotes,Orchinus,Physeter,Tursiops,Balaena

## Sheet: Table S4
Table S4. PSGs list of the whales using branch-site model with unfiltered multiple sequence alignments
Gene name	lnL for alternative model	lnL for null model (ω foreground = 1)	LRT	p-value	Bayes Empirical Bayes (BEB) analysis	The numberof background species	The number of foreground species	Background species	Foreground species
CCDC130	-5291.27	-5295.94	9.33101	0.00225	18 E 0.984, 344 P 0.979	6	7	Human,Pig,Elephant,Cat,Horse,Mouse	Minke whale,Beluga whale,Baiji,Killer whale,Sperm whale,Bottlenose dolphin,Bowhead whale
CRCP	-2223.41	-2237.09	27.3488	1.7e-07		7	7	Human,Pig,Elephant,Cat,Horse,Cattle,Mouse	Minke whale,Beluga whale,Baiji,Killer whale,Sperm whale,Bottlenose dolphin,Bowhead whale
DDX60	-20835.1	-20837.8	5.37566	0.0204		5	6	Human,Pig,Cat,Horse,Mouse	Minke whale,Beluga whale,Killer whale,Sperm whale,Bottlenose dolphin,Bowhead whale
HERC5	-13427	-13429.5	4.98019	0.0256		6	6	Human,Pig,Elephant,Cat,Horse,Cattle	Minke whale,Beluga whale,Baiji,Killer whale,Bottlenose dolphin,Bowhead whale
IFNAR1	-9810.04	-9814.76	9.43703	0.00213	262 L 0.952	7	7	Human,Pig,Elephant,Cat,Horse,Cattle,Mouse	Minke whale,Beluga whale,Baiji,Killer whale,Sperm whale,Bottlenose dolphin,Bowhead whale
LYST	-42520.9	-42526.6	11.4053	0.000732		7	6	Human,Pig,Elephant,Cat,Horse,Cattle,Mouse	Minke whale,Beluga whale,Baiji,Sperm whale,Bottlenose dolphin,Bowhead whale
NT5C3A	-2798.71	-2805.22	13.0092	0.00031		6	7	Human,Pig,Elephant,Cat,Horse,Cattle	Minke whale,Beluga whale,Baiji,Killer whale,Sperm whale,Bottlenose dolphin,Bowhead whale
PARP9	-13685.6	-13691.5	11.7872	0.000596		7	6	Human,Pig,Elephant,Cat,Horse,Cattle,Mouse	Minke whale,Beluga whale,Baiji,Killer whale,Sperm whale,Bottlenose dolphin
PENK	-3749.99	-3753.28	6.57576	0.0103	93 S 0.952	7	7	Human,Pig,Elephant,Cat,Horse,Cattle,Mouse	Minke whale,Beluga whale,Baiji,Killer whale,Sperm whale,Bottlenose dolphin,Bowhead whale
POLR3K	-1169.78	-1173.25	6.95035	0.00838		7	7	Human,Pig,Elephant,Cat,Horse,Cattle,Mouse	Minke whale,Beluga whale,Baiji,Killer whale,Sperm whale,Bottlenose dolphin,Bowhead whale
PTPRC	-22337.2	-22340.4	6.27717	0.0122		6	7	Human,Elephant,Cat,Horse,Cattle,Mouse	Minke whale,Beluga whale,Baiji,Killer whale,Sperm whale,Bottlenose dolphin,Bowhead whale
RNASE2	-2568.74	-2571.46	5.44898	0.0196		3	6	Human,Elephant,Cattle	Minke whale,Beluga whale,Baiji,Killer whale,Sperm whale,Bowhead whale

## Sheet: Table S5
Table S5. PSGs list of the whales using branch-site model with filtered multiple sequence alignments
Gene name	lnL for alternative model	lnL for null model (ω foreground = 1)	LRT	p-value	Bayes Empirical Bayes (BEB) analysis	The numberof background species	The numberof foreground species	Background species	Foreground species
ABCC9	-14776.4	-14784.3	15.7392	7.27037e-05		7	7	Homo,Sus,Loxodonta,Felis,Equus,Bos,Mus	Balaenoptera,Delphinapterus,Lipotes,Orchinus,Physeter,Tursiops,Balaena
BPIFA1	-4450.94	-4457.98	14.0703	0.000176103	253 V 0.969	7	6	Homo,Sus,Loxodonta,Felis,Equus,Bos,Mus	Balaenoptera,Delphinapterus,Lipotes,Orchinus,Tursiops,Balaena
CCDC130	-3824.79	-3828.09	6.59692	0.0102155	18 E 0.976	6	7	Homo,Sus,Loxodonta,Felis,Equus,Mus	Balaenoptera,Delphinapterus,Lipotes,Orchinus,Physeter,Tursiops,Balaena
CRCP	-2264.9	-2289.23	48.6621	3.04079e-12		7	7	Homo,Sus,Loxodonta,Felis,Equus,Bos,Mus	Balaenoptera,Delphinapterus,Lipotes,Orchinus,Physeter,Tursiops,Balaena
DDX60	-20536.4	-20541.2	9.63103	0.00191318		5	6	Homo,Sus,Felis,Equus,Mus	Balaenoptera,Delphinapterus,Orchinus,Physeter,Tursiops,Balaena
IFNAR1	-9354.11	-9359.16	10.0988	0.00148368	262 L 0.966	7	7	Homo,Sus,Loxodonta,Felis,Equus,Bos,Mus	Balaenoptera,Delphinapterus,Lipotes,Orchinus,Physeter,Tursiops,Balaena
LYST	-42284.2	-42290	11.4907	0.000699447		7	6	Homo,Sus,Loxodonta,Felis,Equus,Bos,Mus	Balaenoptera,Delphinapterus,Lipotes,Physeter,Tursiops,Balaena
NT5C3A	-2807.26	-2813.71	12.91	0.00032683		6	7	Homo,Sus,Loxodonta,Felis,Equus,Bos	Balaenoptera,Delphinapterus,Lipotes,Orchinus,Physeter,Tursiops,Balaena
OAS1	-4406.84	-4409.84	5.98204	0.0144523		4	3	Homo,Loxodonta,Felis,Equus	Balaenoptera,Lipotes,Physeter
PARP9	-11816.1	-11825.5	18.9489	1.34266e-05	346 G 0.957	7	6	Homo,Sus,Loxodonta,Felis,Equus,Bos,Mus	Balaenoptera,Delphinapterus,Lipotes,Orchinus,Physeter,Tursiops
POLR3K	-1193.03	-1202.35	18.6407	1.57812e-05		7	7	Homo,Sus,Loxodonta,Felis,Equus,Bos,Mus	Balaenoptera,Delphinapterus,Lipotes,Orchinus,Physeter,Tursiops,Balaena
PTPRC	-16865.1	-16869.8	9.46798	0.00209089		6	7	Homo,Loxodonta,Felis,Equus,Bos,Mus	Balaenoptera,Delphinapterus,Lipotes,Orchinus,Physeter,Tursiops,Balaena
RNASE2	-2229.5	-2232.01	5.0385	0.02479		3	6	Homo,Loxodonta,Bos	Balaenoptera,Delphinapterus,Lipotes,Orchinus,Physeter,Balaena

## Sheet: Table S6
Table S6. Unique amino acid changes of the whales
Gene name	Position of human	Background AA	Foreground AA	Stability of the protein	Polyphen2 result	Provean result	Background species	Foreground species
GBF1	14	N	S	DECREASE	benign	neutral	Human, Pig, Elephant, Cat, Horse, Cattle, Mouse	Minke whale, Beluga whale, Baiji, Killer whale, Sperm whale, Bottlenose dolphin, Bowhead whale
PENK	153	S	P	DECREASE	probably damaging	deleterious	Human, Pig, Elephant, Cat, Horse, Cattle, Mouse	Minke whale, Beluga whale, Baiji, Killer whale, Sperm whale, Bottlenose dolphin, Bowhead whale
PENK	180	E	A	DECREASE	benign	neutral	Human, Pig, Elephant, Cat, Horse, Cattle, Mouse	Minke whale, Beluga whale, Baiji, Killer whale, Sperm whale, Bottlenose dolphin, Bowhead whale
DDX1	198	I	M	DECREASE	benign	neutral	Human, Pig, Elephant, Cat, Horse, Cattle, Mouse	Minke whale, Beluga whale, Baiji, Killer whale, Bottlenose dolphin, Bowhead whale
DDX1	226	A	G	DECREASE	benign	neutral	Human, Pig, Elephant, Cat, Horse, Cattle, Mouse	Minke whale, Beluga whale, Baiji, Killer whale, Bottlenose dolphin, Bowhead whale
DDX1	452	T	A	DECREASE	benign	neutral	Human, Pig, Elephant, Cat, Horse, Cattle, Mouse	Minke whale, Beluga whale, Baiji, Killer whale, Bottlenose dolphin, Bowhead whale
PUM2	436	A	T	DECREASE	benign	neutral	Human, Pig, Elephant, Cat, Horse, Cattle, Mouse	Minke whale, Beluga whale, Baiji, Killer whale, Sperm whale, Bottlenose dolphin, Bowhead whale
PUM2	502	I	L	INCREASE	benign	neutral	Human, Pig, Elephant, Cat, Horse, Cattle, Mouse	Minke whale, Beluga whale, Baiji, Killer whale, Sperm whale, Bottlenose dolphin, Bowhead whale
FOXP3	317	G	A	DECREASE	possibly damaging	deleterious	Human, Pig, Elephant, Cat, Horse, Cattle, Mouse	Beluga whale, Baiji, Killer whale, Sperm whale, Bowhead whale
FOXP3	321	F	I	DECREASE	benign	deleterious	Human, Pig, Elephant, Cat, Horse, Cattle, Mouse	Beluga whale, Baiji, Killer whale, Sperm whale, Bowhead whale
IFNLR1	136	E	D	DECREASE	benign	deleterious	Human, Pig, Elephant, Cat, Horse, Cattle, Mouse	Minke whale, Beluga whale, Baiji, Killer whale, Sperm whale, Bottlenose dolphin, Bowhead whale
IFNLR1	259	Q	H	DECREASE	benign	deleterious	Human, Pig, Elephant, Cat, Horse, Cattle, Mouse	Minke whale, Beluga whale, Baiji, Killer whale, Sperm whale, Bottlenose dolphin, Bowhead whale
IFNLR1	269	F	L	DECREASE	possibly damaging	deleterious	Human, Pig, Elephant, Cat, Horse, Cattle, Mouse	Minke whale, Beluga whale, Baiji, Killer whale, Sperm whale, Bottlenose dolphin, Bowhead whale
IFNLR1	445	L	P	DECREASE	benign	deleterious	Human, Pig, Elephant, Cat, Horse, Cattle, Mouse	Minke whale, Beluga whale, Baiji, Killer whale, Sperm whale, Bottlenose dolphin, Bowhead whale
IFIH1	306	L	M	DECREASE	probably damaging	neutral	Human, Pig, Elephant, Cat, Horse, Cattle, Mouse	Minke whale, Beluga whale, Baiji, Killer whale, Sperm whale, Bottlenose dolphin, Bowhead whale
IFIH1	472	K	E	DECREASE	benign	neutral	Human, Pig, Elephant, Cat, Horse, Cattle, Mouse	Minke whale, Beluga whale, Baiji, Killer whale, Sperm whale, Bottlenose dolphin, Bowhead whale
IFIH1	836	S	R	DECREASE	possibly damaging	neutral	Human, Pig, Elephant, Cat, Horse, Cattle, Mouse	Minke whale, Beluga whale, Baiji, Killer whale, Sperm whale, Bottlenose dolphin, Bowhead whale
SETD2	94	N	S	DECREASE	probably damaging	deleterious	Human, Pig, Elephant, Cat, Horse, Cattle, Mouse	Minke whale, Beluga whale, Baiji, Killer whale, Bottlenose dolphin, Bowhead whale
SETD2	417	L	S	DECREASE	benign	neutral	Human, Pig, Elephant, Cat, Horse, Cattle, Mouse	Minke whale, Beluga whale, Baiji, Killer whale, Bottlenose dolphin, Bowhead whale
SETD2	1214	N	S	DECREASE	benign	neutral	Human, Pig, Elephant, Cat, Horse, Cattle, Mouse	Minke whale, Beluga whale, Baiji, Killer whale, Bottlenose dolphin, Bowhead whale
SETD2	2350	A	T	DECREASE	benign	neutral	Human, Pig, Elephant, Cat, Horse, Cattle, Mouse	Minke whale, Beluga whale, Baiji, Killer whale, Bottlenose dolphin, Bowhead whale
LGALS9	319	V	L	DECREASE	probably damaging	neutral	Human, Pig, Cat, Cattle, Mouse	Minke whale, Beluga whale, Baiji, Killer whale, Sperm whale, Bottlenose dolphin, Bowhead whale
DDX60	420	R	T	DECREASE	benign	deleterious	Human, Pig, Cat, Horse, Mouse	Minke whale, Beluga whale, Killer whale, Sperm whale, Bottlenose dolphin, Bowhead whale
DDX60	454	P	A	DECREASE	probably damaging	deleterious	Human, Pig, Cat, Horse, Mouse	Minke whale, Beluga whale, Killer whale, Sperm whale, Bottlenose dolphin, Bowhead whale
DDX60	556	T	P	DECREASE	probably damaging	deleterious	Human, Pig, Cat, Horse, Mouse	Minke whale, Beluga whale, Killer whale, Sperm whale, Bottlenose dolphin, Bowhead whale
DDX60	580	I	K	DECREASE	benign	deleterious	Human, Pig, Cat, Horse, Mouse	Minke whale, Beluga whale, Killer whale, Sperm whale, Bottlenose dolphin, Bowhead whale
DDX60	587	K	E	DECREASE	benign	deleterious	Human, Pig, Cat, Horse, Mouse	Minke whale, Beluga whale, Killer whale, Sperm whale, Bottlenose dolphin, Bowhead whale
DDX60	644	L	I	DECREASE	probably damaging	neutral	Human, Pig, Cat, Horse, Mouse	Minke whale, Beluga whale, Killer whale, Sperm whale, Bottlenose dolphin, Bowhead whale
DDX60	649	K	R	INCREASE	possibly damaging	neutral	Human, Pig, Cat, Horse, Mouse	Minke whale, Beluga whale, Killer whale, Sperm whale, Bottlenose dolphin, Bowhead whale
DDX60	853	D	E	DECREASE	benign	deleterious	Human, Pig, Cat, Horse, Mouse	Minke whale, Beluga whale, Killer whale, Sperm whale, Bottlenose dolphin, Bowhead whale
DDX60	980	G	A	DECREASE	possibly damaging	deleterious	Human, Pig, Cat, Horse, Mouse	Minke whale, Beluga whale, Killer whale, Sperm whale, Bottlenose dolphin, Bowhead whale
DDX60	1017	Y	F	DECREASE	possibly damaging	deleterious	Human, Pig, Cat, Horse, Mouse	Minke whale, Beluga whale, Killer whale, Sperm whale, Bottlenose dolphin, Bowhead whale
DDX60	1157	K	R	DECREASE	benign	neutral	Human, Pig, Cat, Horse, Mouse	Minke whale, Beluga whale, Killer whale, Sperm whale, Bottlenose dolphin, Bowhead whale
DDX60	1188	E	K	DECREASE	benign	neutral	Human, Pig, Cat, Horse, Mouse	Minke whale, Beluga whale, Killer whale, Sperm whale, Bottlenose dolphin, Bowhead whale
DDX60	1189	K	R	DECREASE	benign	neutral	Human, Pig, Cat, Horse, Mouse	Minke whale, Beluga whale, Killer whale, Sperm whale, Bottlenose dolphin, Bowhead whale
DDX60	1553	Y	H	DECREASE	possibly damaging	deleterious	Human, Pig, Cat, Horse, Mouse	Minke whale, Beluga whale, Killer whale, Sperm whale, Bottlenose dolphin, Bowhead whale
TRAF3IP1	280	R	Q	DECREASE	possibly damaging	deleterious	Human, Pig, Elephant, Cat, Horse, Cattle, Mouse	Minke whale, Beluga whale, Baiji, Killer whale, Sperm whale, Bottlenose dolphin, Bowhead whale
SLFN11	358	L	F	DECREASE	benign	neutral	Human, Pig, Elephant, Bos	Minke whale, Baiji, Sperm whale
SLFN11	456	G	A	INCREASE	probably damaging	deleterious	Human, Pig, Elephant, Bos	Minke whale, Baiji, Sperm whale
SLFN11	505	T	S	DECREASE	probably damaging	deleterious	Human, Pig, Elephant, Bos	Minke whale, Baiji, Sperm whale
SLFN11	541	L	F	DECREASE	benign	deleterious	Human, Pig, Elephant, Bos	Minke whale, Baiji, Sperm whale
SLFN11	638	N	K	DECREASE	probably damaging	deleterious	Human, Pig, Elephant, Bos	Minke whale, Baiji, Sperm whale
APOB	1040	E	K	DECREASE	probably damaging	deleterious	Human, Pig, Elephant, Cat, Horse, Cattle, Mouse	Minke whale, Beluga whale, Baiji, Killer whale, Sperm whale, Bottlenose dolphin, Bowhead whale
APOB	1192	N	S	DECREASE	benign	deleterious	Human, Pig, Elephant, Cat, Horse, Cattle, Mouse	Minke whale, Beluga whale, Baiji, Killer whale, Sperm whale, Bottlenose dolphin, Bowhead whale
APOB	1389	Y	C	DECREASE	probably damaging	deleterious	Human, Pig, Elephant, Cat, Horse, Cattle, Mouse	Minke whale, Beluga whale, Baiji, Killer whale, Sperm whale, Bottlenose dolphin, Bowhead whale
APOB	1395	S	A	DECREASE	probably damaging	deleterious	Human, Pig, Elephant, Cat, Horse, Cattle, Mouse	Minke whale, Beluga whale, Baiji, Killer whale, Sperm whale, Bottlenose dolphin, Bowhead whale
APOB	1408	G	A	DECREASE	probably damaging	deleterious	Human, Pig, Elephant, Cat, Horse, Cattle, Mouse	Minke whale, Beluga whale, Baiji, Killer whale, Sperm whale, Bottlenose dolphin, Bowhead whale
APOB	1485	K	T	DECREASE	probably damaging	deleterious	Human, Pig, Elephant, Cat, Horse, Cattle, Mouse	Minke whale, Beluga whale, Baiji, Killer whale, Sperm whale, Bottlenose dolphin, Bowhead whale
APOB	1548	S	L	DECREASE	probably damaging	deleterious	Human, Pig, Elephant, Cat, Horse, Cattle, Mouse	Minke whale, Beluga whale, Baiji, Killer whale, Sperm whale, Bottlenose dolphin, Bowhead whale
APOB	1610	R	K	DECREASE	benign	neutral	Human, Pig, Elephant, Cat, Horse, Cattle, Mouse	Minke whale, Beluga whale, Baiji, Killer whale, Sperm whale, Bottlenose dolphin, Bowhead whale
APOB	1635	K	R	DECREASE	benign	neutral	Human, Pig, Elephant, Cat, Horse, Cattle, Mouse	Minke whale, Beluga whale, Baiji, Killer whale, Sperm whale, Bottlenose dolphin, Bowhead whale
TLR3	226	L	F	DECREASE	probably damaging	deleterious	Human, Pig, Elephant, Cat, Horse, Cattle, Mouse	Minke whale, Beluga whale, Baiji, Killer whale, Sperm whale, Bottlenose dolphin, Bowhead whale
TLR3	238	T	I	INCREASE	benign	neutral	Human, Pig, Elephant, Cat, Horse, Cattle, Mouse	Minke whale, Beluga whale, Baiji, Killer whale, Sperm whale, Bottlenose dolphin, Bowhead whale
TLR3	382	K	R	DECREASE	benign	neutral	Human, Pig, Elephant, Cat, Horse, Cattle, Mouse	Minke whale, Beluga whale, Baiji, Killer whale, Sperm whale, Bottlenose dolphin, Bowhead whale
TLR3	729	R	K	DECREASE	probably damaging	deleterious	Human, Pig, Elephant, Cat, Horse, Cattle, Mouse	Minke whale, Beluga whale, Baiji, Killer whale, Sperm whale, Bottlenose dolphin, Bowhead whale
IFIT5	278	V	A	DECREASE	benign	neutral	Human, Elephant, Cat, Horse, Bos	Minke whale, Beluga whale, Baiji, Killer whale, Sperm whale, Bottlenose dolphin, Bowhead whale
IFIT5	329	A	E	DECREASE	benign	neutral	Human, Elephant, Cat, Horse, Bos	Minke whale, Beluga whale, Baiji, Killer whale, Sperm whale, Bottlenose dolphin, Bowhead whale
IFIT5	390	R	C	DECREASE	benign	deleterious	Human, Elephant, Cat, Horse, Bos	Minke whale, Beluga whale, Baiji, Killer whale, Sperm whale, Bottlenose dolphin, Bowhead whale
SERINC3	304	T	M	DECREASE	probably damaging	neutral	Human, Pig, Elephant, Cat, Horse, Cattle, Mouse	Minke whale, Beluga whale, Baiji, Killer whale, Sperm whale, Bottlenose dolphin, Bowhead whale
OPRK1	208	I	V	DECREASE	benign	neutral	Human, Pig, Elephant, Cat, Horse, Cattle, Mouse	Minke whale, Beluga whale, Baiji, Killer whale, Sperm whale, Bottlenose dolphin, Bowhead whale
OPRK1	304	H	Y	DECREASE	possibly damaging	neutral	Human, Pig, Elephant, Cat, Horse, Cattle, Mouse	Minke whale, Beluga whale, Baiji, Killer whale, Sperm whale, Bottlenose dolphin, Bowhead whale
MAPK11	156	V	L	DECREASE	benign	neutral	Human, Pig, Cat, Horse, Cattle, Mouse	Beluga whale, Baiji, Killer whale, Bottlenose dolphin
IL10RB	92	E	Q	DECREASE	probably damaging	deleterious	Human, Pig, Elephant, Cat, Horse, Cattle, Mouse	Minke whale, Beluga whale, Killer whale, Sperm whale, Bottlenose dolphin, Bowhead whale
IL10RB	256	F	I	DECREASE	probably damaging	deleterious	Human, Pig, Elephant, Cat, Horse, Cattle, Mouse	Minke whale, Beluga whale, Killer whale, Sperm whale, Bottlenose dolphin, Bowhead whale
PIM2	276	S	T	DECREASE	benign	neutral	Human, Pig, Elephant, Cat, Horse, Cattle, Mouse	Minke whale, Beluga whale, Baiji, Killer whale, Sperm whale, Bottlenose dolphin, Bowhead whale
DHX9	366	N	S	DECREASE	benign	neutral	Human, Pig, Elephant, Cat, Horse, Cattle, Mouse	Minke whale, Beluga whale, Baiji, Killer whale, Sperm whale, Bottlenose dolphin, Bowhead whale
DHX9	557	N	S	DECREASE	benign	deleterious	Human, Pig, Elephant, Cat, Horse, Cattle, Mouse	Minke whale, Beluga whale, Baiji, Killer whale, Sperm whale, Bottlenose dolphin, Bowhead whale
DHX9	844	A	T	DECREASE	benign	neutral	Human, Pig, Elephant, Cat, Horse, Cattle, Mouse	Minke whale, Beluga whale, Baiji, Killer whale, Sperm whale, Bottlenose dolphin, Bowhead whale
CCL19	53	D	N	DECREASE	possibly damaging	deleterious	Human, Pig, Elephant, Cat, Horse, Cattle, Mouse	Minke whale, Beluga whale, Baiji, Killer whale, Sperm whale, Bowhead whale
LYST	28	E	G	DECREASE	probably damaging	deleterious	Human, Pig, Elephant, Cat, Horse, Cattle, Mouse	Minke whale, Beluga whale, Baiji, Sperm whale, Bottlenose dolphin, Bowhead whale
LYST	90	E	L	INCREASE	probably damaging	deleterious	Human, Pig, Elephant, Cat, Horse, Cattle, Mouse	Minke whale, Beluga whale, Baiji, Sperm whale, Bottlenose dolphin, Bowhead whale
LYST	445	F	L	DECREASE	benign	deleterious	Human, Pig, Elephant, Cat, Horse, Cattle, Mouse	Minke whale, Beluga whale, Baiji, Sperm whale, Bottlenose dolphin, Bowhead whale
LYST	509	F	L	DECREASE	probably damaging	deleterious	Human, Pig, Elephant, Cat, Horse, Cattle, Mouse	Minke whale, Beluga whale, Baiji, Sperm whale, Bottlenose dolphin, Bowhead whale
LYST	597	H	Y	DECREASE	benign	deleterious	Human, Pig, Elephant, Cat, Horse, Cattle, Mouse	Minke whale, Beluga whale, Baiji, Sperm whale, Bottlenose dolphin, Bowhead whale
LYST	608	Q	R	DECREASE	probably damaging	deleterious	Human, Pig, Elephant, Cat, Horse, Cattle, Mouse	Minke whale, Beluga whale, Baiji, Sperm whale, Bottlenose dolphin, Bowhead whale
LYST	713	N	S	DECREASE	benign	neutral	Human, Pig, Elephant, Cat, Horse, Cattle, Mouse	Minke whale, Beluga whale, Baiji, Sperm whale, Bottlenose dolphin, Bowhead whale
LYST	716	C	S	DECREASE	probably damaging	deleterious	Human, Pig, Elephant, Cat, Horse, Cattle, Mouse	Minke whale, Beluga whale, Baiji, Sperm whale, Bottlenose dolphin, Bowhead whale
LYST	774	L	V	DECREASE	probably damaging	deleterious	Human, Pig, Elephant, Cat, Horse, Cattle, Mouse	Minke whale, Beluga whale, Baiji, Sperm whale, Bottlenose dolphin, Bowhead whale
LYST	829	E	Q	DECREASE	possibly damaging	neutral	Human, Pig, Elephant, Cat, Horse, Cattle, Mouse	Minke whale, Beluga whale, Baiji, Sperm whale, Bottlenose dolphin, Bowhead whale
LYST	855	G	S	DECREASE	benign	neutral	Human, Pig, Elephant, Cat, Horse, Cattle, Mouse	Minke whale, Beluga whale, Baiji, Sperm whale, Bottlenose dolphin, Bowhead whale
LYST	968	R	H	DECREASE	benign	deleterious	Human, Pig, Elephant, Cat, Horse, Cattle, Mouse	Minke whale, Beluga whale, Baiji, Sperm whale, Bottlenose dolphin, Bowhead whale
LYST	1225	S	T	DECREASE	possibly damaging	deleterious	Human, Pig, Elephant, Cat, Horse, Cattle, Mouse	Minke whale, Beluga whale, Baiji, Sperm whale, Bottlenose dolphin, Bowhead whale
LYST	1526	N	S	DECREASE	benign	neutral	Human, Pig, Elephant, Cat, Horse, Cattle, Mouse	Minke whale, Beluga whale, Baiji, Sperm whale, Bottlenose dolphin, Bowhead whale
LYST	1740	S	N	DECREASE	benign	neutral	Human, Pig, Elephant, Cat, Horse, Cattle, Mouse	Minke whale, Beluga whale, Baiji, Sperm whale, Bottlenose dolphin, Bowhead whale
LYST	1837	V	I	DECREASE	benign	neutral	Human, Pig, Elephant, Cat, Horse, Cattle, Mouse	Minke whale, Beluga whale, Baiji, Sperm whale, Bottlenose dolphin, Bowhead whale
LYST	1922	K	R	DECREASE	probably damaging	deleterious	Human, Pig, Elephant, Cat, Horse, Cattle, Mouse	Minke whale, Beluga whale, Baiji, Sperm whale, Bottlenose dolphin, Bowhead whale
LYST	1943	I	L	DECREASE	benign	neutral	Human, Pig, Elephant, Cat, Horse, Cattle, Mouse	Minke whale, Beluga whale, Baiji, Sperm whale, Bottlenose dolphin, Bowhead whale
LYST	2010	T	A	DECREASE	benign	deleterious	Human, Pig, Elephant, Cat, Horse, Cattle, Mouse	Minke whale, Beluga whale, Baiji, Sperm whale, Bottlenose dolphin, Bowhead whale
LYST	2012	I	V	DECREASE	benign	neutral	Human, Pig, Elephant, Cat, Horse, Cattle, Mouse	Minke whale, Beluga whale, Baiji, Sperm whale, Bottlenose dolphin, Bowhead whale
LYST	2014	N	S	DECREASE	benign	deleterious	Human, Pig, Elephant, Cat, Horse, Cattle, Mouse	Minke whale, Beluga whale, Baiji, Sperm whale, Bottlenose dolphin, Bowhead whale
LYST	2019	V	A	DECREASE	probably damaging	deleterious	Human, Pig, Elephant, Cat, Horse, Cattle, Mouse	Minke whale, Beluga whale, Baiji, Sperm whale, Bottlenose dolphin, Bowhead whale
LYST	2033	N	G	DECREASE	possibly damaging	deleterious	Human, Pig, Elephant, Cat, Horse, Cattle, Mouse	Minke whale, Beluga whale, Baiji, Sperm whale, Bottlenose dolphin, Bowhead whale
LYST	2222	S	F	INCREASE	benign	deleterious	Human, Pig, Elephant, Cat, Horse, Cattle, Mouse	Minke whale, Beluga whale, Baiji, Sperm whale, Bottlenose dolphin, Bowhead whale
LYST	2303	I	V	DECREASE	probably damaging	neutral	Human, Pig, Elephant, Cat, Horse, Cattle, Mouse	Minke whale, Beluga whale, Baiji, Sperm whale, Bottlenose dolphin, Bowhead whale
LYST	2405	I	A	DECREASE	benign	deleterious	Human, Pig, Elephant, Cat, Horse, Cattle, Mouse	Minke whale, Beluga whale, Baiji, Sperm whale, Bottlenose dolphin, Bowhead whale
LYST	2500	I	L	DECREASE	probably damaging	neutral	Human, Pig, Elephant, Cat, Horse, Cattle, Mouse	Minke whale, Beluga whale, Baiji, Sperm whale, Bottlenose dolphin, Bowhead whale
LYST	2538	N	S	DECREASE	possibly damaging	deleterious	Human, Pig, Elephant, Cat, Horse, Cattle, Mouse	Minke whale, Beluga whale, Baiji, Sperm whale, Bottlenose dolphin, Bowhead whale
IRF5	126	A	T	DECREASE	benign	neutral	Human, Pig, Elephant, Cat, Horse, Cattle, Mouse	Minke whale, Beluga whale, Baiji, Killer whale, Sperm whale, Bottlenose dolphin, Bowhead whale
BIRC2	413	V	I	DECREASE	benign	neutral	Human, Cat, Horse, Mouse	Minke whale, Killer whale, Sperm whale, Bottlenose dolphin, Bowhead whale
BIRC2	519	A	G	DECREASE	benign	neutral	Human, Cat, Horse, Mouse	Minke whale, Killer whale, Sperm whale, Bottlenose dolphin, Bowhead whale
ZMYND11	395	A	T	DECREASE	benign	neutral	Human, Pig, Elephant, Cat, Horse, Cattle, Mouse	Minke whale, Beluga whale, Baiji, Killer whale, Sperm whale, Bottlenose dolphin, Bowhead whale
ZMYND11	524	M	I	DECREASE	benign	neutral	Human, Pig, Elephant, Cat, Horse, Cattle, Mouse	Minke whale, Beluga whale, Baiji, Killer whale, Sperm whale, Bottlenose dolphin, Bowhead whale
LGALS8	71	K	R	DECREASE	probably damaging	neutral	Human, Pig, Elephant, Cat, Horse, Cattle, Mouse	Minke whale, Beluga whale, Baiji, Killer whale, Bottlenose dolphin
LGALS8	125	L	I	DECREASE	benign	neutral	Human, Pig, Elephant, Cat, Horse, Cattle, Mouse	Minke whale, Beluga whale, Baiji, Killer whale, Bottlenose dolphin
LGALS8	333	K	R	DECREASE	possibly damaging	deleterious	Human, Pig, Elephant, Cat, Horse, Cattle, Mouse	Minke whale, Beluga whale, Baiji, Killer whale, Bottlenose dolphin
URI1	298	S	N	DECREASE	benign	neutral	Human, Pig, Elephant, Cat, Horse, Cattle, Mouse	Beluga whale, Killer whale, Bottlenose dolphin, Bowhead whale
MAP3K14	50	V	M	DECREASE	probably damaging	neutral	Human, Pig, Elephant, Cat, Horse, Cattle, Mouse	Minke whale, Beluga whale, Baiji, Killer whale, Sperm whale, Bottlenose dolphin, Bowhead whale
MAP3K14	144	K	R	DECREASE	benign	neutral	Human, Pig, Elephant, Cat, Horse, Cattle, Mouse	Minke whale, Beluga whale, Baiji, Killer whale, Sperm whale, Bottlenose dolphin, Bowhead whale
MAP3K14	163	K	R	DECREASE	benign	neutral	Human, Pig, Elephant, Cat, Horse, Cattle, Mouse	Minke whale, Beluga whale, Baiji, Killer whale, Sperm whale, Bottlenose dolphin, Bowhead whale
MUL1	208	V	I	DECREASE	benign	neutral	Human, Pig, Elephant, Cat, Horse, Cattle, Mouse	Minke whale, Beluga whale, Baiji, Killer whale, Sperm whale, Bottlenose dolphin, Bowhead whale
MUL1	264	L	V	DECREASE	benign	neutral	Human, Pig, Elephant, Cat, Horse, Cattle, Mouse	Minke whale, Beluga whale, Baiji, Killer whale, Sperm whale, Bottlenose dolphin, Bowhead whale
HYAL1	20	Q	K	DECREASE	benign	neutral	Human, Pig, Elephant, Mouse	Minke whale, Beluga whale, Baiji, Killer whale, Sperm whale, Bowhead whale
HYAL1	176	Q	E	DECREASE	benign	neutral	Human, Pig, Elephant, Mouse	Minke whale, Beluga whale, Baiji, Killer whale, Sperm whale, Bowhead whale
HYAL1	214	S	N	DECREASE	benign	neutral	Human, Pig, Elephant, Mouse	Minke whale, Beluga whale, Baiji, Killer whale, Sperm whale, Bowhead whale
HYAL1	261	Y	F	DECREASE	benign	neutral	Human, Pig, Elephant, Mouse	Minke whale, Beluga whale, Baiji, Killer whale, Sperm whale, Bowhead whale
HYAL1	272	V	L	DECREASE	benign	neutral	Human, Pig, Elephant, Mouse	Minke whale, Beluga whale, Baiji, Killer whale, Sperm whale, Bowhead whale
HYAL1	278	D	Y	DECREASE	probably damaging	deleterious	Human, Pig, Elephant, Mouse	Minke whale, Beluga whale, Baiji, Killer whale, Sperm whale, Bowhead whale
HYAL1	370	V	A	DECREASE	benign	neutral	Human, Pig, Elephant, Mouse	Minke whale, Beluga whale, Baiji, Killer whale, Sperm whale, Bowhead whale
HYAL1	383	N	S	DECREASE	benign	neutral	Human, Pig, Elephant, Mouse	Minke whale, Beluga whale, Baiji, Killer whale, Sperm whale, Bowhead whale
FMR1	163	P	A	DECREASE	benign	neutral	Human, Pig, Elephant, Cat, Horse, Cattle, Mouse	Minke whale, Beluga whale, Baiji, Killer whale, Sperm whale, Bottlenose dolphin, Bowhead whale
MX1	185	V	I	DECREASE	probably damaging	neutral	Human, Pig, Horse, Bos	Minke whale, Killer whale, Bottlenose dolphin, Bowhead whale
RNASE2	8	S	A	DECREASE	possibly damaging	neutral	Human, Elephant, Bos	Minke whale, Beluga whale, Baiji, Killer whale, Sperm whale, Bowhead whale
IVNS1ABP	431	S	R	DECREASE	probably damaging	neutral	Human, Pig, Elephant, Cat, Horse, Cattle, Mouse	Minke whale, Beluga whale, Baiji, Killer whale, Bottlenose dolphin, Bowhead whale
IVNS1ABP	446	V	I	DECREASE	benign	neutral	Human, Pig, Elephant, Cat, Horse, Cattle, Mouse	Minke whale, Beluga whale, Baiji, Killer whale, Bottlenose dolphin, Bowhead whale
LSM14A	432	T	A	DECREASE	benign	neutral	Human, Pig, Elephant, Cat, Horse, Cattle, Mouse	Minke whale, Beluga whale, Baiji, Killer whale, Sperm whale, Bottlenose dolphin, Bowhead whale
DMBT1	2139	S	G	DECREASE	benign	deleterious	Human, Pig, Cattle, Mouse	Minke whale, Baiji, Sperm whale
DMBT1	2175	I	V	DECREASE	benign	neutral	Human, Pig, Cattle, Mouse	Minke whale, Baiji, Sperm whale
DMBT1	2385	D	G	DECREASE	possibly damaging	deleterious	Human, Pig, Cattle, Mouse	Minke whale, Baiji, Sperm whale
DMBT1	2396	V	A	DECREASE	benign	deleterious	Human, Pig, Cattle, Mouse	Minke whale, Baiji, Sperm whale
IFNAR1	262	L	S	DECREASE	probably damaging	deleterious	Human, Pig, Elephant, Cat, Horse, Cattle, Mouse	Minke whale, Beluga whale, Baiji, Killer whale, Sperm whale, Bottlenose dolphin, Bowhead whale
IFNAR1	285	N	D	DECREASE	possibly damaging	deleterious	Human, Pig, Elephant, Cat, Horse, Cattle, Mouse	Minke whale, Beluga whale, Baiji, Killer whale, Sperm whale, Bottlenose dolphin, Bowhead whale
IFNAR1	503	F	S	DECREASE	possibly damaging	deleterious	Human, Pig, Elephant, Cat, Horse, Cattle, Mouse	Minke whale, Beluga whale, Baiji, Killer whale, Sperm whale, Bottlenose dolphin, Bowhead whale
IKBKG	278	E	D	DECREASE	benign	neutral	Human, Pig, Elephant, Cat, Horse, Cattle, Mouse	Beluga whale, Baiji, Killer whale, Sperm whale, Bottlenose dolphin, Bowhead whale
IKBKG	336	Q	K	DECREASE	possibly damaging	deleterious	Human, Pig, Elephant, Cat, Horse, Cattle, Mouse	Beluga whale, Baiji, Killer whale, Sperm whale, Bottlenose dolphin, Bowhead whale
TRIM44	105	S	C	DECREASE	unknown	neutral	Human, Pig, Elephant, Cat, Horse, Cattle, Mouse	Minke whale, Beluga whale, Baiji, Killer whale, Bottlenose dolphin, Bowhead whale
TRIM44	112	E	Q	DECREASE	unknown	neutral	Human, Pig, Elephant, Cat, Horse, Cattle, Mouse	Minke whale, Beluga whale, Baiji, Killer whale, Bottlenose dolphin, Bowhead whale
IL27	38	L	R	DECREASE	probably damaging	deleterious	Human, Pig, Elephant, Cat, Horse, Cattle, Mouse	Minke whale, Beluga whale, Baiji, Killer whale, Sperm whale, Bowhead whale
IL27	178	K	E	DECREASE	possibly damaging	neutral	Human, Pig, Elephant, Cat, Horse, Cattle, Mouse	Minke whale, Beluga whale, Baiji, Killer whale, Sperm whale, Bowhead whale
IL27	212	L	I	DECREASE	probably damaging	neutral	Human, Pig, Elephant, Cat, Horse, Cattle, Mouse	Minke whale, Beluga whale, Baiji, Killer whale, Sperm whale, Bowhead whale
IL15	78	D	N	DECREASE	benign	neutral	Human, Pig, Elephant, Cat, Horse, Cattle, Mouse	Minke whale, Beluga whale, Baiji, Killer whale, Bottlenose dolphin, Bowhead whale
ABCC9	620	R	L	DECREASE	benign	deleterious	Human, Pig, Elephant, Cat, Horse, Cattle, Mouse	Minke whale, Beluga whale, Baiji, Killer whale, Sperm whale, Bottlenose dolphin, Bowhead whale
ABCC9	637	V	A	DECREASE	benign	neutral	Human, Pig, Elephant, Cat, Horse, Cattle, Mouse	Minke whale, Beluga whale, Baiji, Killer whale, Sperm whale, Bottlenose dolphin, Bowhead whale
TNFSF4	10	N	H	DECREASE	probably damaging	deleterious	Human, Pig, Elephant, Horse, Cattle, Mouse	Minke whale, Beluga whale, Baiji, Killer whale, Bottlenose dolphin, Bowhead whale
TRAF3	92	Q	R	DECREASE	benign	neutral	Human, Pig, Elephant, Cat, Horse, Cattle, Mouse	Minke whale, Beluga whale, Baiji, Killer whale, Sperm whale, Bottlenose dolphin, Bowhead whale
TRAF3	167	E	D	DECREASE	benign	neutral	Human, Pig, Elephant, Cat, Horse, Cattle, Mouse	Minke whale, Beluga whale, Baiji, Killer whale, Sperm whale, Bottlenose dolphin, Bowhead whale
FADD	114	R	K	DECREASE	benign	neutral	Human, Pig, Elephant, Cat, Horse, Cattle, Mouse	Minke whale, Beluga whale, Baiji, Killer whale, Sperm whale, Bottlenose dolphin, Bowhead whale
RNF26	68	L	F	DECREASE	possibly damaging	neutral	Human, Pig, Elephant, Cat, Horse, Cattle, Mouse	Minke whale, Beluga whale, Baiji, Killer whale, Sperm whale, Bottlenose dolphin, Bowhead whale
RNF26	74	R	P	DECREASE	probably damaging	neutral	Human, Pig, Elephant, Cat, Horse, Cattle, Mouse	Minke whale, Beluga whale, Baiji, Killer whale, Sperm whale, Bottlenose dolphin, Bowhead whale
RNF26	80	L	F	DECREASE	probably damaging	neutral	Human, Pig, Elephant, Cat, Horse, Cattle, Mouse	Minke whale, Beluga whale, Baiji, Killer whale, Sperm whale, Bottlenose dolphin, Bowhead whale
PQBP1	86	T	S	DECREASE	benign	neutral	Human, Pig, Elephant, Cat, Horse, Cattle, Mouse	Minke whale, Beluga whale, Baiji, Killer whale, Sperm whale, Bottlenose dolphin, Bowhead whale
RSAD2	197	K	N	DECREASE	benign	neutral	Human, Pig, Elephant, Cat, Horse, Cattle, Mouse	Minke whale, Baiji, Killer whale, Sperm whale, Bottlenose dolphin, Bowhead whale
RSAD2	243	V	I	DECREASE	possibly damaging	neutral	Human, Pig, Elephant, Cat, Horse, Cattle, Mouse	Minke whale, Baiji, Killer whale, Sperm whale, Bottlenose dolphin, Bowhead whale
RSAD2	287	S	P	DECREASE	benign	neutral	Human, Pig, Elephant, Cat, Horse, Cattle, Mouse	Minke whale, Baiji, Killer whale, Sperm whale, Bottlenose dolphin, Bowhead whale
RSAD2	311	L	V	DECREASE	probably damaging	deleterious	Human, Pig, Elephant, Cat, Horse, Cattle, Mouse	Minke whale, Baiji, Killer whale, Sperm whale, Bottlenose dolphin, Bowhead whale
OASL	142	T	S	DECREASE	benign	neutral	Human, Pig, Cat, Horse, Bos	Minke whale, Beluga whale, Killer whale, Bottlenose dolphin, Bowhead whale
OASL	226	P	L	DECREASE	probably damaging	deleterious	Human, Pig, Cat, Horse, Bos	Minke whale, Beluga whale, Killer whale, Bottlenose dolphin, Bowhead whale
DNAJC3	273	E	K	DECREASE	benign	neutral	Human, Pig, Elephant, Cat, Horse, Cattle, Mouse	Minke whale, Beluga whale, Baiji, Killer whale, Sperm whale, Bottlenose dolphin, Bowhead whale
PYCARD	74	R	C	DECREASE	benign	deleterious	Human, Elephant, Cattle, Mouse	Minke whale, Beluga whale, Baiji, Sperm whale, Bowhead whale
BPIFA1	19	A	V	DECREASE	benign	deleterious	Human, Pig, Elephant, Cat, Horse, Cattle, Mouse	Minke whale, Beluga whale, Baiji, Killer whale, Bottlenose dolphin, Bowhead whale
BPIFA1	66	G	D	DECREASE	benign	deleterious	Human, Pig, Elephant, Cat, Horse, Cattle, Mouse	Minke whale, Beluga whale, Baiji, Killer whale, Bottlenose dolphin, Bowhead whale
BPIFA1	119	G	V	DECREASE	probably damaging	deleterious	Human, Pig, Elephant, Cat, Horse, Cattle, Mouse	Minke whale, Beluga whale, Baiji, Killer whale, Bottlenose dolphin, Bowhead whale
BPIFA1	121	V	L	DECREASE	probably damaging	neutral	Human, Pig, Elephant, Cat, Horse, Cattle, Mouse	Minke whale, Beluga whale, Baiji, Killer whale, Bottlenose dolphin, Bowhead whale
RNF216	172	P	H	DECREASE	benign	deleterious	Human, Pig, Elephant, Cat, Horse, Cattle, Mouse	Minke whale, Beluga whale, Baiji, Killer whale, Sperm whale, Bottlenose dolphin, Bowhead whale
RNF216	863	P	A	DECREASE	benign	deleterious	Human, Pig, Elephant, Cat, Horse, Cattle, Mouse	Minke whale, Beluga whale, Baiji, Killer whale, Sperm whale, Bottlenose dolphin, Bowhead whale
EXOC1	560	L	S	DECREASE	benign	neutral	Human, Pig, Cat, Horse, Cattle, Mouse	Minke whale, Beluga whale, Baiji, Killer whale, Sperm whale, Bottlenose dolphin, Bowhead whale
ABCF3	75	A	T	DECREASE	benign	neutral	Human, Pig, Elephant, Cat, Horse, Cattle, Mouse	Minke whale, Beluga whale, Baiji, Killer whale, Sperm whale, Bottlenose dolphin, Bowhead whale
NLRP3	268	T	M	INCREASE	benign	deleterious	Human, Pig, Elephant, Cat, Horse, Cattle, Mouse	Minke whale, Beluga whale, Killer whale, Bottlenose dolphin, Bowhead whale
NLRP3	376	A	V	DECREASE	benign	deleterious	Human, Pig, Elephant, Cat, Horse, Cattle, Mouse	Minke whale, Beluga whale, Killer whale, Bottlenose dolphin, Bowhead whale
NLRP3	378	R	K	DECREASE	benign	deleterious	Human, Pig, Elephant, Cat, Horse, Cattle, Mouse	Minke whale, Beluga whale, Killer whale, Bottlenose dolphin, Bowhead whale
NLRP3	688	P	S	DECREASE	possibly damaging	neutral	Human, Pig, Elephant, Cat, Horse, Cattle, Mouse	Minke whale, Beluga whale, Killer whale, Bottlenose dolphin, Bowhead whale
NLRP3	896	L	I	DECREASE	probably damaging	neutral	Human, Pig, Elephant, Cat, Horse, Cattle, Mouse	Minke whale, Beluga whale, Killer whale, Bottlenose dolphin, Bowhead whale
NLRP3	900	C	G	DECREASE	benign	deleterious	Human, Pig, Elephant, Cat, Horse, Cattle, Mouse	Minke whale, Beluga whale, Killer whale, Bottlenose dolphin, Bowhead whale
NLRP3	934	E	K	DECREASE	benign	neutral	Human, Pig, Elephant, Cat, Horse, Cattle, Mouse	Minke whale, Beluga whale, Killer whale, Bottlenose dolphin, Bowhead whale
NLRP3	1035	S	A	INCREASE	benign	neutral	Human, Pig, Elephant, Cat, Horse, Cattle, Mouse	Minke whale, Beluga whale, Killer whale, Bottlenose dolphin, Bowhead whale
RNASE1	83	Q	K	DECREASE	probably damaging	neutral	Human, Pig, Cat, Horse, Cattle, Mouse	Minke whale, Beluga whale, Baiji, Killer whale, Bottlenose dolphin
NLRC5	219	K	R	DECREASE	benign	deleterious	Human, Pig, Elephant, Cat, Horse, Cattle, Mouse	Minke whale, Beluga whale, Baiji, Killer whale, Sperm whale, Bottlenose dolphin
NLRC5	313	L	F	DECREASE	possibly damaging	deleterious	Human, Pig, Elephant, Cat, Horse, Cattle, Mouse	Minke whale, Beluga whale, Baiji, Killer whale, Sperm whale, Bottlenose dolphin
NLRC5	494	L	M	DECREASE	probably damaging	neutral	Human, Pig, Elephant, Cat, Horse, Cattle, Mouse	Minke whale, Beluga whale, Baiji, Killer whale, Sperm whale, Bottlenose dolphin
NLRC5	780	N	S	DECREASE	benign	deleterious	Human, Pig, Elephant, Cat, Horse, Cattle, Mouse	Minke whale, Beluga whale, Baiji, Killer whale, Sperm whale, Bottlenose dolphin
NLRC5	933	I	V	DECREASE	benign	neutral	Human, Pig, Elephant, Cat, Horse, Cattle, Mouse	Minke whale, Beluga whale, Baiji, Killer whale, Sperm whale, Bottlenose dolphin
NLRC5	1164	Q	E	INCREASE	possibly damaging	deleterious	Human, Pig, Elephant, Cat, Horse, Cattle, Mouse	Minke whale, Beluga whale, Baiji, Killer whale, Sperm whale, Bottlenose dolphin
NLRC5	1483	S	A	DECREASE	benign	neutral	Human, Pig, Elephant, Cat, Horse, Cattle, Mouse	Minke whale, Beluga whale, Baiji, Killer whale, Sperm whale, Bottlenose dolphin
NLRC5	1657	S	C	DECREASE	probably damaging	deleterious	Human, Pig, Elephant, Cat, Horse, Cattle, Mouse	Minke whale, Beluga whale, Baiji, Killer whale, Sperm whale, Bottlenose dolphin
SPON2	201	N	K	DECREASE	benign	deleterious	Human, Pig, Elephant, Cat, Horse, Cattle, Mouse	Beluga whale, Baiji, Killer whale, Bowhead whale
SPON2	242	V	A	DECREASE	benign	neutral	Human, Pig, Elephant, Cat, Horse, Cattle, Mouse	Beluga whale, Baiji, Killer whale, Bowhead whale
SPON2	307	V	A	DECREASE	benign	neutral	Human, Pig, Elephant, Cat, Horse, Cattle, Mouse	Beluga whale, Baiji, Killer whale, Bowhead whale
ADARB1	265	M	L	DECREASE	possibly damaging	neutral	Human, Pig, Elephant, Cat, Horse, Cattle, Mouse	Minke whale, Beluga whale, Baiji, Killer whale, Sperm whale, Bottlenose dolphin, Bowhead whale
ADARB1	280	N	S	DECREASE	benign	deleterious	Human, Pig, Elephant, Cat, Horse, Cattle, Mouse	Minke whale, Beluga whale, Baiji, Killer whale, Sperm whale, Bottlenose dolphin, Bowhead whale
ADARB1	300	H	R	DECREASE	benign	neutral	Human, Pig, Elephant, Cat, Horse, Cattle, Mouse	Minke whale, Beluga whale, Baiji, Killer whale, Sperm whale, Bottlenose dolphin, Bowhead whale
ADARB1	319	L	S	DECREASE	possibly damaging	deleterious	Human, Pig, Elephant, Cat, Horse, Cattle, Mouse	Minke whale, Beluga whale, Baiji, Killer whale, Sperm whale, Bottlenose dolphin, Bowhead whale
ADARB1	344	S	A	DECREASE	benign	neutral	Human, Pig, Elephant, Cat, Horse, Cattle, Mouse	Minke whale, Beluga whale, Baiji, Killer whale, Sperm whale, Bottlenose dolphin, Bowhead whale
ADARB1	441	Q	R	DECREASE	benign	neutral	Human, Pig, Elephant, Cat, Horse, Cattle, Mouse	Minke whale, Beluga whale, Baiji, Killer whale, Sperm whale, Bottlenose dolphin, Bowhead whale
HNRNPUL1	684	N	T	DECREASE	unknown	neutral	Human, Pig, Elephant, Cat, Horse, Cattle, Mouse	Minke whale, Beluga whale, Baiji, Killer whale, Sperm whale, Bottlenose dolphin, Bowhead whale
NLRX1	403	R	H	DECREASE	probably damaging	deleterious	Human, Pig, Elephant, Cat, Horse, Cattle, Mouse	Minke whale, Beluga whale, Baiji, Killer whale, Sperm whale, Bowhead whale
NLRX1	637	A	V	DECREASE	benign	neutral	Human, Pig, Elephant, Cat, Horse, Cattle, Mouse	Minke whale, Beluga whale, Baiji, Killer whale, Sperm whale, Bowhead whale
TBX21	185	M	I	DECREASE	benign	neutral	Human, Pig, Elephant, Cat, Horse, Cattle, Mouse	Minke whale, Beluga whale, Baiji, Killer whale, Sperm whale, Bottlenose dolphin, Bowhead whale
GPATCH3	383	M	I	DECREASE	possibly damaging	deleterious	Human, Pig, Elephant, Cat, Horse, Cattle, Mouse	Minke whale, Beluga whale, Baiji, Killer whale, Sperm whale, Bottlenose dolphin, Bowhead whale
CREBZF	125	S	N	DECREASE	possibly damaging	neutral	Human, Pig, Elephant, Cat, Horse, Cattle, Mouse	Minke whale, Beluga whale, Killer whale, Sperm whale, Bottlenose dolphin, Bowhead whale
DUOX2	309	T	A	DECREASE	benign	deleterious	Human, Pig, Elephant, Cat, Horse, Cattle, Mouse	Minke whale, Baiji, Sperm whale, Bottlenose dolphin
DUOX2	445	L	R	DECREASE	benign	neutral	Human, Pig, Elephant, Cat, Horse, Cattle, Mouse	Minke whale, Baiji, Sperm whale, Bottlenose dolphin
DUOX2	576	T	S	DECREASE	benign	neutral	Human, Pig, Elephant, Cat, Horse, Cattle, Mouse	Minke whale, Baiji, Sperm whale, Bottlenose dolphin
DUOX2	625	R	Q	DECREASE	benign	deleterious	Human, Pig, Elephant, Cat, Horse, Cattle, Mouse	Minke whale, Baiji, Sperm whale, Bottlenose dolphin
DUOX2	635	K	R	DECREASE	benign	neutral	Human, Pig, Elephant, Cat, Horse, Cattle, Mouse	Minke whale, Baiji, Sperm whale, Bottlenose dolphin
DUOX2	718	L	M	DECREASE	probably damaging	neutral	Human, Pig, Elephant, Cat, Horse, Cattle, Mouse	Minke whale, Baiji, Sperm whale, Bottlenose dolphin
DUOX2	933	S	N	DECREASE	benign	neutral	Human, Pig, Elephant, Cat, Horse, Cattle, Mouse	Minke whale, Baiji, Sperm whale, Bottlenose dolphin
DUOX2	956	F	L	DECREASE	benign	neutral	Human, Pig, Elephant, Cat, Horse, Cattle, Mouse	Minke whale, Baiji, Sperm whale, Bottlenose dolphin
DUOX2	1358	Y	H	DECREASE	benign	deleterious	Human, Pig, Elephant, Cat, Horse, Cattle, Mouse	Minke whale, Baiji, Sperm whale, Bottlenose dolphin
DUOX2	1536	Q	K	DECREASE	benign	neutral	Human, Pig, Elephant, Cat, Horse, Cattle, Mouse	Minke whale, Baiji, Sperm whale, Bottlenose dolphin
STAT1	620	S	P	DECREASE	benign	deleterious	Human, Pig, Elephant, Cat, Horse, Cattle, Mouse	Beluga whale, Killer whale, Bottlenose dolphin, Bowhead whale
STAT1	626	P	S	DECREASE	possibly damaging	deleterious	Human, Pig, Elephant, Cat, Horse, Cattle, Mouse	Beluga whale, Killer whale, Bottlenose dolphin, Bowhead whale
STAT1	716	R	Q	DECREASE	benign	neutral	Human, Pig, Elephant, Cat, Horse, Cattle, Mouse	Beluga whale, Killer whale, Bottlenose dolphin, Bowhead whale
ODC1	56	L	F	DECREASE	benign	neutral	Human, Pig, Elephant, Cat, Horse, Cattle, Mouse	Minke whale, Beluga whale, Baiji, Killer whale, Sperm whale, Bottlenose dolphin
DDX21	124	E	D	DECREASE	benign	neutral	Human, Pig, Elephant, Cat, Horse, Cattle, Mouse	Minke whale, Beluga whale, Baiji, Killer whale, Sperm whale, Bowhead whale
DDX21	130	P	S	DECREASE	possibly damaging	deleterious	Human, Pig, Elephant, Cat, Horse, Cattle, Mouse	Minke whale, Beluga whale, Baiji, Killer whale, Sperm whale, Bowhead whale
DDX21	267	A	T	DECREASE	benign	neutral	Human, Pig, Elephant, Cat, Horse, Cattle, Mouse	Minke whale, Beluga whale, Baiji, Killer whale, Sperm whale, Bowhead whale
CCDC130	18	E	T	DECREASE	benign	neutral	Human, Pig, Elephant, Cat, Horse, Mouse	Minke whale, Beluga whale, Baiji, Killer whale, Sperm whale, Bottlenose dolphin, Bowhead whale
EXOSC4	111	I	V	DECREASE	benign	neutral	Human, Pig, Elephant, Cat, Horse, Cattle, Mouse	Minke whale, Beluga whale, Baiji, Killer whale, Sperm whale, Bowhead whale
EXOSC4	192	A	S	DECREASE	benign	neutral	Human, Pig, Elephant, Cat, Horse, Cattle, Mouse	Minke whale, Beluga whale, Baiji, Killer whale, Sperm whale, Bowhead whale
TRIM6	38	R	Q	DECREASE	benign	neutral	Human, Mouse	Minke whale, Baiji, Sperm whale
TRIM6	74	S	L	DECREASE	benign	neutral	Human, Mouse	Minke whale, Baiji, Sperm whale
TRIM6	75	V	G	DECREASE	benign	neutral	Human, Mouse	Minke whale, Baiji, Sperm whale
TRIM6	80	G	E	INCREASE	possibly damaging	neutral	Human, Mouse	Minke whale, Baiji, Sperm whale
TRIM6	106	V	A	DECREASE	benign	neutral	Human, Mouse	Minke whale, Baiji, Sperm whale
TRIM6	116	P	L	INCREASE	probably damaging	deleterious	Human, Mouse	Minke whale, Baiji, Sperm whale
TRIM6	213	T	K	DECREASE	probably damaging	neutral	Human, Mouse	Minke whale, Baiji, Sperm whale
TRIM6	214	E	Q	DECREASE	probably damaging	neutral	Human, Mouse	Minke whale, Baiji, Sperm whale
TRIM6	229	E	Q	DECREASE	probably damaging	neutral	Human, Mouse	Minke whale, Baiji, Sperm whale
TRIM6	245	E	A	DECREASE	possibly damaging	neutral	Human, Mouse	Minke whale, Baiji, Sperm whale
TRIM6	250	D	E	DECREASE	probably damaging	neutral	Human, Mouse	Minke whale, Baiji, Sperm whale
TRIM6	284	T	A	DECREASE	benign	neutral	Human, Mouse	Minke whale, Baiji, Sperm whale
TRIM6	293	R	K	DECREASE	possibly damaging	neutral	Human, Mouse	Minke whale, Baiji, Sperm whale
TRIM6	710	S	A	DECREASE	possibly damaging	neutral	Human, Mouse	Minke whale, Baiji, Sperm whale
TRIM6	714	A	D	DECREASE	possibly damaging	deleterious	Human, Mouse	Minke whale, Baiji, Sperm whale
TRIM6	739	Q	R	DECREASE	benign	neutral	Human, Mouse	Minke whale, Baiji, Sperm whale
TRIM6	757	Q	H	DECREASE	benign	deleterious	Human, Mouse	Minke whale, Baiji, Sperm whale
TRIM15	293	S	T	DECREASE	benign	neutral	Human, Pig, Elephant, Cat, Horse, Cattle, Mouse	Minke whale, Beluga whale, Baiji, Killer whale, Bottlenose dolphin, Bowhead whale
TLR7	105	L	P	DECREASE	benign	deleterious	Human, Elephant, Cat, Horse, Cattle, Mouse	Minke whale, Beluga whale, Baiji, Killer whale, Sperm whale, Bottlenose dolphin, Bowhead whale
TLR7	471	Y	F	DECREASE	benign	neutral	Human, Elephant, Cat, Horse, Cattle, Mouse	Minke whale, Beluga whale, Baiji, Killer whale, Sperm whale, Bottlenose dolphin, Bowhead whale
TLR7	512	D	E	DECREASE	benign	neutral	Human, Elephant, Cat, Horse, Cattle, Mouse	Minke whale, Beluga whale, Baiji, Killer whale, Sperm whale, Bottlenose dolphin, Bowhead whale
HERC5	368	N	D	INCREASE	benign	deleterious	Human, Pig, Elephant, Cat, Horse, Bos	Minke whale, Beluga whale, Baiji, Killer whale, Bottlenose dolphin, Bowhead whale
HERC5	426	T	A	DECREASE	benign	deleterious	Human, Pig, Elephant, Cat, Horse, Bos	Minke whale, Beluga whale, Baiji, Killer whale, Bottlenose dolphin, Bowhead whale
HERC5	472	N	T	DECREASE	benign	deleterious	Human, Pig, Elephant, Cat, Horse, Bos	Minke whale, Beluga whale, Baiji, Killer whale, Bottlenose dolphin, Bowhead whale
HERC5	560	S	T	DECREASE	benign	neutral	Human, Pig, Elephant, Cat, Horse, Bos	Minke whale, Beluga whale, Baiji, Killer whale, Bottlenose dolphin, Bowhead whale
HERC5	780	N	S	DECREASE	probably damaging	deleterious	Human, Pig, Elephant, Cat, Horse, Bos	Minke whale, Beluga whale, Baiji, Killer whale, Bottlenose dolphin, Bowhead whale
CCL11	74	A	V	DECREASE	possibly damaging	deleterious	Human, Pig, Mouse	Minke whale, Beluga whale, Baiji, Killer whale, Sperm whale
TARBP2	234	D	E	DECREASE	benign	neutral	Human, Pig, Elephant, Cat, Horse, Cattle, Mouse	Minke whale, Beluga whale, Killer whale, Sperm whale, Bowhead whale
HSPB1	59	P	S	DECREASE	probably damaging	neutral	Human, Pig, Cat, Horse, Cattle, Mouse	Minke whale, Beluga whale, Baiji, Killer whale, Sperm whale, Bowhead whale
HSPB1	85	V	F	DECREASE	possibly damaging	neutral	Human, Pig, Cat, Horse, Cattle, Mouse	Minke whale, Beluga whale, Baiji, Killer whale, Sperm whale, Bowhead whale
TICAM2	381	E	D	DECREASE	benign	neutral	Human, Pig, Elephant, Horse, Cattle, Mouse	Minke whale, Beluga whale, Baiji, Killer whale, Sperm whale, Bottlenose dolphin, Bowhead whale
IRF2	160	V	A	DECREASE	benign	neutral	Human, Pig, Elephant, Cat, Horse, Cattle, Mouse	Minke whale, Beluga whale, Killer whale, Sperm whale, Bottlenose dolphin, Bowhead whale
ZC3HAV1	141	S	N	DECREASE	possibly damaging	neutral	Human, Pig, Elephant, Cat, Horse, Cattle, Mouse	Minke whale, Beluga whale, Baiji, Killer whale, Sperm whale, Bottlenose dolphin, Bowhead whale
ZC3HAV1	679	V	I	INCREASE	possibly damaging	neutral	Human, Pig, Elephant, Cat, Horse, Cattle, Mouse	Minke whale, Beluga whale, Baiji, Killer whale, Sperm whale, Bottlenose dolphin, Bowhead whale
NLRP9	78	Q	L	DECREASE	possibly damaging	deleterious	Human, Pig, Elephant, Cat, Bos	Minke whale, Beluga whale, Killer whale, Bottlenose dolphin, Bowhead whale
NLRP9	149	V	I	DECREASE	possibly damaging	neutral	Human, Pig, Elephant, Cat, Bos	Minke whale, Beluga whale, Killer whale, Bottlenose dolphin, Bowhead whale
NLRP9	262	Q	H	DECREASE	probably damaging	deleterious	Human, Pig, Elephant, Cat, Bos	Minke whale, Beluga whale, Killer whale, Bottlenose dolphin, Bowhead whale
NLRP9	390	A	T	DECREASE	benign	neutral	Human, Pig, Elephant, Cat, Bos	Minke whale, Beluga whale, Killer whale, Bottlenose dolphin, Bowhead whale
NLRP9	393	K	Q	DECREASE	benign	deleterious	Human, Pig, Elephant, Cat, Bos	Minke whale, Beluga whale, Killer whale, Bottlenose dolphin, Bowhead whale
C1QBP	129	I	V	DECREASE	possibly damaging	neutral	Human, Pig, Elephant, Cat, Horse, Cattle, Mouse	Minke whale, Beluga whale, Baiji, Killer whale, Sperm whale, Bottlenose dolphin, Bowhead whale
C1QBP	227	N	S	DECREASE	benign	deleterious	Human, Pig, Elephant, Cat, Horse, Cattle, Mouse	Minke whale, Beluga whale, Baiji, Killer whale, Sperm whale, Bottlenose dolphin, Bowhead whale
BST2	70	L	V	DECREASE	probably damaging	neutral	Human, Pig, Elephant, Horse, Mouse	Minke whale, Beluga whale, Baiji, Killer whale, Sperm whale
TICAM1	576	S	N	DECREASE	benign	neutral	Human, Pig, Elephant, Cat, Horse, Cattle, Mouse	Minke whale, Beluga whale, Baiji, Killer whale, Sperm whale, Bottlenose dolphin, Bowhead whale
BTBD17	32	A	T	DECREASE	possibly damaging	neutral	Human, Pig, Elephant, Cat, Horse, Cattle, Mouse	Beluga whale, Baiji, Killer whale, Sperm whale, Bowhead whale
BTBD17	112	C	G	DECREASE	possibly damaging	deleterious	Human, Pig, Elephant, Cat, Horse, Cattle, Mouse	Beluga whale, Baiji, Killer whale, Sperm whale, Bowhead whale
RELA	324	P	H	DECREASE	unknown	neutral	Human, Elephant, Cat, Horse, Cattle, Mouse	Minke whale, Beluga whale, Baiji, Killer whale, Sperm whale, Bowhead whale
RELA	430	Q	P	DECREASE	unknown	neutral	Human, Elephant, Cat, Horse, Cattle, Mouse	Minke whale, Beluga whale, Baiji, Killer whale, Sperm whale, Bowhead whale
ISG15	97	E	V	INCREASE	probably damaging	deleterious	Human, Pig, Elephant, Cat, Horse, Cattle, Mouse	Minke whale, Beluga whale, Killer whale, Sperm whale, Bowhead whale
ISG15	103	T	R	DECREASE	probably damaging	deleterious	Human, Pig, Elephant, Cat, Horse, Cattle, Mouse	Minke whale, Beluga whale, Killer whale, Sperm whale, Bowhead whale
IFNGR1	154	G	E	DECREASE	probably damaging	deleterious	Human, Pig, Elephant, Cat, Horse, Cattle, Mouse	Minke whale, Beluga whale, Killer whale, Sperm whale, Bottlenose dolphin, Bowhead whale
IFNGR1	376	R	G	DECREASE	possibly damaging	deleterious	Human, Pig, Elephant, Cat, Horse, Cattle, Mouse	Minke whale, Beluga whale, Killer whale, Sperm whale, Bottlenose dolphin, Bowhead whale
TRIM25	39	E	Q	DECREASE	probably damaging	neutral	Human, Pig, Elephant, Cat, Horse, Cattle, Mouse	Minke whale, Beluga whale, Baiji, Killer whale, Sperm whale, Bottlenose dolphin, Bowhead whale
TRIM25	305	F	Y	DECREASE	benign	neutral	Human, Pig, Elephant, Cat, Horse, Cattle, Mouse	Minke whale, Beluga whale, Baiji, Killer whale, Sperm whale, Bottlenose dolphin, Bowhead whale
TRIM25	343	D	E	DECREASE	benign	neutral	Human, Pig, Elephant, Cat, Horse, Cattle, Mouse	Minke whale, Beluga whale, Baiji, Killer whale, Sperm whale, Bottlenose dolphin, Bowhead whale
IL23R	163	K	Q	DECREASE	benign	neutral	Human, Pig, Elephant, Cat, Horse, Cattle, Mouse	Minke whale, Beluga whale, Baiji, Killer whale, Sperm whale, Bottlenose dolphin, Bowhead whale
IL23R	210	L	V	DECREASE	probably damaging	deleterious	Human, Pig, Elephant, Cat, Horse, Cattle, Mouse	Minke whale, Beluga whale, Baiji, Killer whale, Sperm whale, Bottlenose dolphin, Bowhead whale
IL23R	299	T	K	DECREASE	benign	deleterious	Human, Pig, Elephant, Cat, Horse, Cattle, Mouse	Minke whale, Beluga whale, Baiji, Killer whale, Sperm whale, Bottlenose dolphin, Bowhead whale
IL23R	300	G	A	DECREASE	possibly damaging	deleterious	Human, Pig, Elephant, Cat, Horse, Cattle, Mouse	Minke whale, Beluga whale, Baiji, Killer whale, Sperm whale, Bottlenose dolphin, Bowhead whale
IL23R	566	S	P	DECREASE	probably damaging	deleterious	Human, Pig, Elephant, Cat, Horse, Cattle, Mouse	Minke whale, Beluga whale, Baiji, Killer whale, Sperm whale, Bottlenose dolphin, Bowhead whale
IL23R	596	S	T	DECREASE	probably damaging	deleterious	Human, Pig, Elephant, Cat, Horse, Cattle, Mouse	Minke whale, Beluga whale, Baiji, Killer whale, Sperm whale, Bottlenose dolphin, Bowhead whale
BCL2L11	34	T	I	INCREASE	possibly damaging	deleterious	Human, Pig, Elephant, Cat, Horse, Cattle, Mouse	Minke whale, Beluga whale, Baiji, Killer whale, Bottlenose dolphin, Bowhead whale
MST1R	53	G	R	DECREASE	benign	deleterious	Human, Pig, Elephant, Cat, Horse, Cattle, Mouse	Minke whale, Beluga whale, Baiji, Killer whale, Sperm whale, Bottlenose dolphin
MST1R	573	E	K	DECREASE	benign	deleterious	Human, Pig, Elephant, Cat, Horse, Cattle, Mouse	Minke whale, Beluga whale, Baiji, Killer whale, Sperm whale, Bottlenose dolphin
MST1R	914	V	I	DECREASE	benign	neutral	Human, Pig, Elephant, Cat, Horse, Cattle, Mouse	Minke whale, Beluga whale, Baiji, Killer whale, Sperm whale, Bottlenose dolphin
MST1R	1144	L	M	DECREASE	benign	neutral	Human, Pig, Elephant, Cat, Horse, Cattle, Mouse	Minke whale, Beluga whale, Baiji, Killer whale, Sperm whale, Bottlenose dolphin
MST1R	1340	E	D	DECREASE	benign	deleterious	Human, Pig, Elephant, Cat, Horse, Cattle, Mouse	Minke whale, Beluga whale, Baiji, Killer whale, Sperm whale, Bottlenose dolphin
CD207	150	L	F	DECREASE	probably damaging	deleterious	Human, Pig, Elephant, Cat, Horse, Cattle, Mouse	Beluga whale, Killer whale, Bottlenose dolphin
CD207	183	K	Q	DECREASE	benign	deleterious	Human, Pig, Elephant, Cat, Horse, Cattle, Mouse	Beluga whale, Killer whale, Bottlenose dolphin
CD207	214	K	R	DECREASE	probably damaging	deleterious	Human, Pig, Elephant, Cat, Horse, Cattle, Mouse	Beluga whale, Killer whale, Bottlenose dolphin
CD207	256	T	S	DECREASE	benign	deleterious	Human, Pig, Elephant, Cat, Horse, Cattle, Mouse	Beluga whale, Killer whale, Bottlenose dolphin
CD207	263	D	Y	DECREASE	benign	deleterious	Human, Pig, Elephant, Cat, Horse, Cattle, Mouse	Beluga whale, Killer whale, Bottlenose dolphin
CD207	270	T	S	DECREASE	probably damaging	deleterious	Human, Pig, Elephant, Cat, Horse, Cattle, Mouse	Beluga whale, Killer whale, Bottlenose dolphin
IL12A	53	L	F	DECREASE	probably damaging	deleterious	Human, Pig, Elephant, Cat, Horse, Cattle, Mouse	Minke whale, Beluga whale, Killer whale, Bottlenose dolphin
GTF2F1	376	P	Q	DECREASE	possibly damaging	neutral	Human, Pig, Elephant, Cat, Horse, Cattle, Mouse	Minke whale, Beluga whale, Baiji, Killer whale, Sperm whale, Bottlenose dolphin, Bowhead whale
OAS1	24	T	E	DECREASE	possibly damaging	deleterious	Human, Elephant, Cat, Equus	Minke whale, Baiji, Sperm whale
OAS1	200	Q	E	DECREASE	benign	neutral	Human, Elephant, Cat, Equus	Minke whale, Baiji, Sperm whale
OAS1	265	Y	H	DECREASE	possibly damaging	neutral	Human, Elephant, Cat, Equus	Minke whale, Baiji, Sperm whale
BCL2L1	31	E	D	DECREASE	benign	neutral	Human, Pig, Elephant, Cat, Horse, Cattle, Mouse	Minke whale, Beluga whale, Baiji, Killer whale, Sperm whale, Bottlenose dolphin, Bowhead whale
EIF2AK4	988	K	E	DECREASE	possibly damaging	neutral	Human, Pig, Elephant, Cat, Horse, Cattle, Mouse	Minke whale, Beluga whale, Baiji, Killer whale, Sperm whale, Bottlenose dolphin, Bowhead whale
EIF2AK4	997	K	R	DECREASE	probably damaging	neutral	Human, Pig, Elephant, Cat, Horse, Cattle, Mouse	Minke whale, Beluga whale, Baiji, Killer whale, Sperm whale, Bottlenose dolphin, Bowhead whale
EIF2AK4	1017	H	R	DECREASE	probably damaging	deleterious	Human, Pig, Elephant, Cat, Horse, Cattle, Mouse	Minke whale, Beluga whale, Baiji, Killer whale, Sperm whale, Bottlenose dolphin, Bowhead whale
EIF2AK4	1023	D	G	DECREASE	probably damaging	deleterious	Human, Pig, Elephant, Cat, Horse, Cattle, Mouse	Minke whale, Beluga whale, Baiji, Killer whale, Sperm whale, Bottlenose dolphin, Bowhead whale
EIF2AK4	1030	M	V	DECREASE	benign	deleterious	Human, Pig, Elephant, Cat, Horse, Cattle, Mouse	Minke whale, Beluga whale, Baiji, Killer whale, Sperm whale, Bottlenose dolphin, Bowhead whale
EIF2AK4	1034	I	T	DECREASE	benign	deleterious	Human, Pig, Elephant, Cat, Horse, Cattle, Mouse	Minke whale, Beluga whale, Baiji, Killer whale, Sperm whale, Bottlenose dolphin, Bowhead whale
EIF2AK4	1043	I	V	DECREASE	benign	neutral	Human, Pig, Elephant, Cat, Horse, Cattle, Mouse	Minke whale, Beluga whale, Baiji, Killer whale, Sperm whale, Bottlenose dolphin, Bowhead whale
EIF2AK4	1068	C	G	DECREASE	probably damaging	deleterious	Human, Pig, Elephant, Cat, Horse, Cattle, Mouse	Minke whale, Beluga whale, Baiji, Killer whale, Sperm whale, Bottlenose dolphin, Bowhead whale
EIF2AK4	1289	K	Q	DECREASE	probably damaging	deleterious	Human, Pig, Elephant, Cat, Horse, Cattle, Mouse	Minke whale, Beluga whale, Baiji, Killer whale, Sperm whale, Bottlenose dolphin, Bowhead whale
EIF2AK4	1460	S	N	DECREASE	benign	neutral	Human, Pig, Elephant, Cat, Horse, Cattle, Mouse	Minke whale, Beluga whale, Baiji, Killer whale, Sperm whale, Bottlenose dolphin, Bowhead whale
PTPRC	665	S	G	DECREASE	probably damaging	deleterious	Human, Elephant, Cat, Horse, Cattle, Mouse	Minke whale, Beluga whale, Baiji, Killer whale, Sperm whale, Bottlenose dolphin, Bowhead whale
PTPRC	764	E	L	DECREASE	possibly damaging	deleterious	Human, Elephant, Cat, Horse, Cattle, Mouse	Minke whale, Beluga whale, Baiji, Killer whale, Sperm whale, Bottlenose dolphin, Bowhead whale
PTPRC	849	I	V	DECREASE	possibly damaging	neutral	Human, Elephant, Cat, Horse, Cattle, Mouse	Minke whale, Beluga whale, Baiji, Killer whale, Sperm whale, Bottlenose dolphin, Bowhead whale
PTPRC	1073	A	S	DECREASE	possibly damaging	deleterious	Human, Elephant, Cat, Horse, Cattle, Mouse	Minke whale, Beluga whale, Baiji, Killer whale, Sperm whale, Bottlenose dolphin, Bowhead whale
ADAR	324	L	F	DECREASE	benign	neutral	Human, Pig, Elephant, Cat, Horse, Cattle, Mouse	Minke whale, Beluga whale, Baiji, Killer whale, Sperm whale, Bottlenose dolphin, Bowhead whale
CXCL9	117	Q	L	INCREASE	unknown	deleterious	Human, Pig, Elephant, Cat, Horse, Cattle, Mouse	Minke whale, Beluga whale, Baiji, Killer whale, Sperm whale, Bottlenose dolphin, Bowhead whale
IL2RA	99	E	K	DECREASE	possibly damaging	neutral	Human, Pig, Elephant, Cat, Horse, Cattle, Mouse	Minke whale, Beluga whale, Baiji, Killer whale, Bottlenose dolphin
IL1B	257	Q	H	DECREASE	benign	deleterious	Human, Pig, Elephant, Cat, Horse, Cattle, Mouse	Minke whale, Beluga whale, Baiji, Killer whale, Sperm whale, Bottlenose dolphin, Bowhead whale
IFNG	153	K	R	DECREASE	benign	neutral	Human, Pig, Elephant, Cat, Horse, Cattle, Mouse	Minke whale, Beluga whale, Baiji, Killer whale, Sperm whale, Bottlenose dolphin, Bowhead whale
STAT2	489	P	A	DECREASE	benign	deleterious	Human, Pig, Elephant, Cat, Horse, Cattle, Mouse	Minke whale, Beluga whale, Baiji, Killer whale, Sperm whale, Bottlenose dolphin, Bowhead whale
RRP1B	108	G	D	DECREASE	probably damaging	deleterious	Human, Pig, Elephant, Cat, Horse, Cattle, Mouse	Minke whale, Beluga whale, Baiji, Killer whale, Bottlenose dolphin
RRP1B	379	E	G	DECREASE	benign	deleterious	Human, Pig, Elephant, Cat, Horse, Cattle, Mouse	Minke whale, Beluga whale, Baiji, Killer whale, Bottlenose dolphin
RRP1B	639	E	Q	DECREASE	possibly damaging	deleterious	Human, Pig, Elephant, Cat, Horse, Cattle, Mouse	Minke whale, Beluga whale, Baiji, Killer whale, Bottlenose dolphin
RRP1B	692	M	T	DECREASE	benign	deleterious	Human, Pig, Elephant, Cat, Horse, Cattle, Mouse	Minke whale, Beluga whale, Baiji, Killer whale, Bottlenose dolphin
IL6	178	K	N	DECREASE	possibly damaging	deleterious	Human, Pig, Elephant, Cat, Horse, Cattle, Mouse	Minke whale, Beluga whale, Baiji, Killer whale, Sperm whale, Bottlenose dolphin, Bowhead whale
POLR3D	67	I	V	DECREASE	benign	neutral	Human, Pig, Elephant, Cat, Horse, Cattle, Mouse	Minke whale, Beluga whale, Baiji, Killer whale, Sperm whale, Bottlenose dolphin
POLR3D	235	P	S	DECREASE	benign	neutral	Human, Pig, Elephant, Cat, Horse, Cattle, Mouse	Minke whale, Beluga whale, Baiji, Killer whale, Sperm whale, Bottlenose dolphin
POLR3D	284	I	V	DECREASE	benign	neutral	Human, Pig, Elephant, Cat, Horse, Cattle, Mouse	Minke whale, Beluga whale, Baiji, Killer whale, Sperm whale, Bottlenose dolphin
AGBL4	256	V	A	DECREASE	benign	deleterious	Human, Pig, Elephant, Cat, Horse, Cattle, Mouse	Minke whale, Beluga whale, Baiji, Killer whale, Bottlenose dolphin
TMEM173	310	R	H	DECREASE	probably damaging	deleterious	Human, Pig, Elephant, Cat, Horse, Cattle, Mouse	Minke whale, Beluga whale, Baiji, Killer whale, Sperm whale, Bottlenose dolphin, Bowhead whale
GPAM	185	M	L	DECREASE	benign	neutral	Human, Pig, Elephant, Cat, Horse, Cattle, Mouse	Minke whale, Beluga whale, Baiji, Killer whale, Bottlenose dolphin, Bowhead whale
GPAM	420	A	S	DECREASE	benign	neutral	Human, Pig, Elephant, Cat, Horse, Cattle, Mouse	Minke whale, Beluga whale, Baiji, Killer whale, Bottlenose dolphin, Bowhead whale
GPAM	576	V	L	DECREASE	benign	neutral	Human, Pig, Elephant, Cat, Horse, Cattle, Mouse	Minke whale, Beluga whale, Baiji, Killer whale, Bottlenose dolphin, Bowhead whale
IFNE	118	E	K	DECREASE	possibly damaging	deleterious	Human, Pig, Elephant, Cat, Horse, Cattle, Mouse	Minke whale, Beluga whale, Baiji, Killer whale, Bottlenose dolphin, Bowhead whale
TRAF3IP2	335	P	L	DECREASE	benign	deleterious	Human, Pig, Elephant, Cat, Horse, Cattle, Mouse	Minke whale, Beluga whale, Baiji, Killer whale, Sperm whale, Bottlenose dolphin
TRAF3IP2	338	P	L	INCREASE	benign	deleterious	Human, Pig, Elephant, Cat, Horse, Cattle, Mouse	Minke whale, Beluga whale, Baiji, Killer whale, Sperm whale, Bottlenose dolphin
TRAF3IP2	350	N	H	DECREASE	benign	neutral	Human, Pig, Elephant, Cat, Horse, Cattle, Mouse	Minke whale, Beluga whale, Baiji, Killer whale, Sperm whale, Bottlenose dolphin
IL12RB1	43	S	L	DECREASE	benign	deleterious	Human, Pig, Elephant, Cat, Horse, Cattle, Mouse	Minke whale, Beluga whale, Baiji, Killer whale, Sperm whale, Bottlenose dolphin, Bowhead whale
IL12RB1	401	W	L	DECREASE	probably damaging	deleterious	Human, Pig, Elephant, Cat, Horse, Cattle, Mouse	Minke whale, Beluga whale, Baiji, Killer whale, Sperm whale, Bottlenose dolphin, Bowhead whale
ANKRD17	953	I	V	DECREASE	benign	neutral	Human, Pig, Elephant, Cat, Horse, Cattle, Mouse	Minke whale, Beluga whale, Baiji, Killer whale, Sperm whale, Bottlenose dolphin, Bowhead whale
VWCE	360	L	I	DECREASE	benign	neutral	Human, Pig, Elephant, Cat, Horse, Cattle, Mouse	Minke whale, Beluga whale, Baiji, Killer whale, Sperm whale, Bottlenose dolphin, Bowhead whale
VWCE	766	A	V	DECREASE	benign	neutral	Human, Pig, Elephant, Cat, Horse, Cattle, Mouse	Minke whale, Beluga whale, Baiji, Killer whale, Sperm whale, Bottlenose dolphin, Bowhead whale
IRAK3	104	N	T	DECREASE	benign	deleterious	Human, Pig, Elephant, Cat, Horse, Cattle, Mouse	Minke whale, Beluga whale, Baiji, Killer whale, Sperm whale, Bottlenose dolphin
IRAK3	131	N	S	DECREASE	benign	neutral	Human, Pig, Elephant, Cat, Horse, Cattle, Mouse	Minke whale, Beluga whale, Baiji, Killer whale, Sperm whale, Bottlenose dolphin
IRAK3	278	I	V	DECREASE	benign	neutral	Human, Pig, Elephant, Cat, Horse, Cattle, Mouse	Minke whale, Beluga whale, Baiji, Killer whale, Sperm whale, Bottlenose dolphin
IRAK3	391	M	L	DECREASE	benign	neutral	Human, Pig, Elephant, Cat, Horse, Cattle, Mouse	Minke whale, Beluga whale, Baiji, Killer whale, Sperm whale, Bottlenose dolphin
DHX58	557	I	V	DECREASE	benign	neutral	Human, Pig, Elephant, Cat, Horse, Cattle, Mouse	Minke whale, Beluga whale, Baiji, Killer whale, Sperm whale, Bowhead whale
DHX58	571	K	R	DECREASE	benign	neutral	Human, Pig, Elephant, Cat, Horse, Cattle, Mouse	Minke whale, Beluga whale, Baiji, Killer whale, Sperm whale, Bowhead whale
SAMHD1	540	L	F	DECREASE	benign	deleterious	Human, Pig, Elephant, Cat, Horse, Cattle, Mouse	Minke whale, Beluga whale, Baiji, Killer whale, Sperm whale, Bottlenose dolphin, Bowhead whale
ISG20	114	R	K	DECREASE	benign	neutral	Human, Pig, Cat, Horse, Cattle, Mouse	Minke whale, Beluga whale, Baiji, Killer whale, Sperm whale, Bottlenose dolphin
BCL3	130	R	H	DECREASE	benign	neutral	Human, Pig, Elephant, Cat, Cattle, Mouse	Minke whale, Beluga whale, Baiji, Killer whale, Sperm whale, Bottlenose dolphin, Bowhead whale
ATG7	4	A	V	DECREASE	benign	neutral	Human, Pig, Elephant, Cat, Horse, Cattle, Mouse	Minke whale, Beluga whale, Killer whale, Sperm whale, Bottlenose dolphin, Bowhead whale
ATG7	73	S	N	DECREASE	benign	neutral	Human, Pig, Elephant, Cat, Horse, Cattle, Mouse	Minke whale, Beluga whale, Killer whale, Sperm whale, Bottlenose dolphin, Bowhead whale
ATG7	117	K	R	DECREASE	benign	neutral	Human, Pig, Elephant, Cat, Horse, Cattle, Mouse	Minke whale, Beluga whale, Killer whale, Sperm whale, Bottlenose dolphin, Bowhead whale
ATG7	465	I	V	DECREASE	benign	neutral	Human, Pig, Elephant, Cat, Horse, Cattle, Mouse	Minke whale, Beluga whale, Killer whale, Sperm whale, Bottlenose dolphin, Bowhead whale
ATG7	537	S	P	DECREASE	probably damaging	neutral	Human, Pig, Elephant, Cat, Horse, Cattle, Mouse	Minke whale, Beluga whale, Killer whale, Sperm whale, Bottlenose dolphin, Bowhead whale
AGBL5	92	I	V	DECREASE	benign	neutral	Human, Pig, Elephant, Cat, Horse, Cattle, Mouse	Minke whale, Beluga whale, Killer whale, Sperm whale, Bottlenose dolphin, Bowhead whale
AGBL5	146	G	S	DECREASE	possibly damaging	neutral	Human, Pig, Elephant, Cat, Horse, Cattle, Mouse	Minke whale, Beluga whale, Killer whale, Sperm whale, Bottlenose dolphin, Bowhead whale
AGBL5	326	I	V	DECREASE	benign	neutral	Human, Pig, Elephant, Cat, Horse, Cattle, Mouse	Minke whale, Beluga whale, Killer whale, Sperm whale, Bottlenose dolphin, Bowhead whale
AGBL5	416	A	D	DECREASE	probably damaging	neutral	Human, Pig, Elephant, Cat, Horse, Cattle, Mouse	Minke whale, Beluga whale, Killer whale, Sperm whale, Bottlenose dolphin, Bowhead whale
AGBL5	638	R	C	DECREASE	probably damaging	deleterious	Human, Pig, Elephant, Cat, Horse, Cattle, Mouse	Minke whale, Beluga whale, Killer whale, Sperm whale, Bottlenose dolphin, Bowhead whale
AGBL5	665	P	L	DECREASE	probably damaging	deleterious	Human, Pig, Elephant, Cat, Horse, Cattle, Mouse	Minke whale, Beluga whale, Killer whale, Sperm whale, Bottlenose dolphin, Bowhead whale
AGBL5	718	L	P	DECREASE	probably damaging	neutral	Human, Pig, Elephant, Cat, Horse, Cattle, Mouse	Minke whale, Beluga whale, Killer whale, Sperm whale, Bottlenose dolphin, Bowhead whale
XPR1	128	I	L	DECREASE	benign	neutral	Human, Pig, Elephant, Cat, Horse, Cattle, Mouse	Minke whale, Beluga whale, Baiji, Killer whale, Sperm whale, Bottlenose dolphin, Bowhead whale
TBK1	102	S	C	DECREASE	possibly damaging	deleterious	Human, Pig, Elephant, Cat, Horse, Cattle, Mouse	Minke whale, Beluga whale, Baiji, Killer whale, Sperm whale, Bottlenose dolphin, Bowhead whale
BNIP3	117	H	R	DECREASE	benign	deleterious	Human, Pig, Elephant, Cat, Horse, Mouse	Beluga whale, Killer whale, Bottlenose dolphin
BNIP3	125	K	R	DECREASE	possibly damaging	neutral	Human, Pig, Elephant, Cat, Horse, Mouse	Beluga whale, Killer whale, Bottlenose dolphin
BNIP3	201	H	R	DECREASE	benign	deleterious	Human, Pig, Elephant, Cat, Horse, Mouse	Beluga whale, Killer whale, Bottlenose dolphin
BNIP3	205	T	A	DECREASE	benign	neutral	Human, Pig, Elephant, Cat, Horse, Mouse	Beluga whale, Killer whale, Bottlenose dolphin
ILF3	85	M	V	DECREASE	benign	neutral	Human, Pig, Elephant, Cat, Horse, Cattle, Mouse	Minke whale, Beluga whale, Baiji, Killer whale, Sperm whale, Bottlenose dolphin, Bowhead whale
AIMP1	210	P	L	DECREASE	benign	deleterious	Human, Pig, Elephant, Cat, Horse, Cattle, Mouse	Minke whale, Beluga whale, Baiji, Killer whale, Sperm whale, Bottlenose dolphin, Bowhead whale
RIOK3	247	S	C	DECREASE	probably damaging	deleterious	Human, Pig, Elephant, Cat, Horse, Cattle, Mouse	Minke whale, Beluga whale, Baiji, Killer whale, Sperm whale, Bottlenose dolphin, Bowhead whale
AZU1	8	A	G	DECREASE	unknown	neutral	Human, Pig, Elephant, Horse, Bos	Minke whale, Beluga whale, Baiji, Killer whale, Sperm whale
AZU1	85	D	N	DECREASE	possibly damaging	neutral	Human, Pig, Elephant, Horse, Bos	Minke whale, Beluga whale, Baiji, Killer whale, Sperm whale
IFNAR2	393	G	R	DECREASE	benign	neutral	Human, Pig, Elephant, Cat, Horse, Cattle, Mouse	Minke whale, Beluga whale, Killer whale, Sperm whale, Bottlenose dolphin, Bowhead whale
RNASE6	124	F	L	DECREASE	benign	deleterious	Human, Pig, Horse, Cattle, Mouse	Minke whale, Beluga whale, Baiji, Killer whale, Sperm whale, Bottlenose dolphin, Bowhead whale
DTX3L	125	N	S	DECREASE	benign	deleterious	Human, Pig, Cat, Horse, Cattle, Mouse	Minke whale, Beluga whale, Baiji, Killer whale, Sperm whale, Bottlenose dolphin, Bowhead whale
DTX3L	156	T	A	DECREASE	benign	deleterious	Human, Pig, Cat, Horse, Cattle, Mouse	Minke whale, Beluga whale, Baiji, Killer whale, Sperm whale, Bottlenose dolphin, Bowhead whale
DTX3L	571	K	R	DECREASE	possibly damaging	deleterious	Human, Pig, Cat, Horse, Cattle, Mouse	Minke whale, Beluga whale, Baiji, Killer whale, Sperm whale, Bottlenose dolphin, Bowhead whale
POLR3F	78	D	E	DECREASE	benign	deleterious	Human, Pig, Elephant, Cat, Horse, Cattle, Mouse	Minke whale, Beluga whale, Baiji, Killer whale, Sperm whale, Bottlenose dolphin, Bowhead whale
UNC93B1	121	A	V	DECREASE	benign	neutral	Human, Pig, Elephant, Cat, Horse, Cattle, Mouse	Minke whale, Beluga whale, Baiji, Killer whale, Sperm whale, Bottlenose dolphin, Bowhead whale
NT5C3A	9	A	S	DECREASE	possibly damaging	neutral	Human, Pig, Elephant, Cat, Horse, Bos	Minke whale, Beluga whale, Baiji, Killer whale, Sperm whale, Bottlenose dolphin, Bowhead whale
NT5C3A	25	L	V	DECREASE	possibly damaging	neutral	Human, Pig, Elephant, Cat, Horse, Bos	Minke whale, Beluga whale, Baiji, Killer whale, Sperm whale, Bottlenose dolphin, Bowhead whale
NT5C3A	29	V	A	DECREASE	benign	neutral	Human, Pig, Elephant, Cat, Horse, Bos	Minke whale, Beluga whale, Baiji, Killer whale, Sperm whale, Bottlenose dolphin, Bowhead whale
F2RL1	183	H	Y	DECREASE	benign	deleterious	Human, Pig, Elephant, Cat, Horse, Cattle, Mouse	Minke whale, Beluga whale, Baiji, Killer whale, Bottlenose dolphin, Bowhead whale
F2RL1	189	N	S	DECREASE	benign	neutral	Human, Pig, Elephant, Cat, Horse, Cattle, Mouse	Minke whale, Beluga whale, Baiji, Killer whale, Bottlenose dolphin, Bowhead whale
F2RL1	193	G	S	DECREASE	benign	deleterious	Human, Pig, Elephant, Cat, Horse, Cattle, Mouse	Minke whale, Beluga whale, Baiji, Killer whale, Bottlenose dolphin, Bowhead whale
F2RL1	276	E	K	DECREASE	benign	neutral	Human, Pig, Elephant, Cat, Horse, Cattle, Mouse	Minke whale, Beluga whale, Baiji, Killer whale, Bottlenose dolphin, Bowhead whale
FGR	23	G	E	DECREASE	benign	neutral	Human, Pig, Elephant, Cat, Horse, Cattle, Mouse	Minke whale, Beluga whale, Baiji, Killer whale, Sperm whale, Bottlenose dolphin, Bowhead whale
FGR	37	D	A	DECREASE	benign	deleterious	Human, Pig, Elephant, Cat, Horse, Cattle, Mouse	Minke whale, Beluga whale, Baiji, Killer whale, Sperm whale, Bottlenose dolphin, Bowhead whale
FGR	99	T	A	DECREASE	benign	neutral	Human, Pig, Elephant, Cat, Horse, Cattle, Mouse	Minke whale, Beluga whale, Baiji, Killer whale, Sperm whale, Bottlenose dolphin, Bowhead whale
FGR	337	M	L	DECREASE	possibly damaging	neutral	Human, Pig, Elephant, Cat, Horse, Cattle, Mouse	Minke whale, Beluga whale, Baiji, Killer whale, Sperm whale, Bottlenose dolphin, Bowhead whale
CHRM2	355	D	N	DECREASE	benign	neutral	Human, Pig, Elephant, Cat, Horse, Cattle, Mouse	Minke whale, Beluga whale, Baiji, Killer whale, Bottlenose dolphin, Bowhead whale
MAVS	192	S	C	DECREASE	probably damaging	deleterious	Human, Pig, Elephant, Cat, Horse, Cattle, Mouse	Minke whale, Beluga whale, Baiji, Killer whale, Sperm whale, Bottlenose dolphin
MAVS	327	P	S	DECREASE	probably damaging	deleterious	Human, Pig, Elephant, Cat, Horse, Cattle, Mouse	Minke whale, Beluga whale, Baiji, Killer whale, Sperm whale, Bottlenose dolphin
TNF	20	K	T	DECREASE	benign	neutral	Human, Pig, Elephant, Cat, Horse, Cattle, Mouse	Minke whale, Beluga whale, Baiji, Killer whale, Sperm whale, Bowhead whale
TNF	39	L	F	DECREASE	benign	neutral	Human, Pig, Elephant, Cat, Horse, Cattle, Mouse	Minke whale, Beluga whale, Baiji, Killer whale, Sperm whale, Bowhead whale
TNF	116	G	S	DECREASE	benign	deleterious	Human, Pig, Elephant, Cat, Horse, Cattle, Mouse	Minke whale, Beluga whale, Baiji, Killer whale, Sperm whale, Bowhead whale
TLR8	645	D	H	DECREASE	possibly damaging	deleterious	Human, Pig, Elephant, Cat, Horse, Cattle, Mouse	Minke whale, Beluga whale, Baiji, Killer whale, Sperm whale, Bottlenose dolphin, Bowhead whale
TLR8	859	I	L	DECREASE	benign	neutral	Human, Pig, Elephant, Cat, Horse, Cattle, Mouse	Minke whale, Beluga whale, Baiji, Killer whale, Sperm whale, Bottlenose dolphin, Bowhead whale
TLR8	968	M	I	DECREASE	probably damaging	deleterious	Human, Pig, Elephant, Cat, Horse, Cattle, Mouse	Minke whale, Beluga whale, Baiji, Killer whale, Sperm whale, Bottlenose dolphin, Bowhead whale
TNFAIP3	432	G	R	INCREASE	probably damaging	neutral	Human, Pig, Elephant, Cat, Horse, Cattle, Mouse	Minke whale, Beluga whale, Baiji, Killer whale, Sperm whale, Bottlenose dolphin, Bowhead whale
TNFAIP3	668	T	S	DECREASE	probably damaging	neutral	Human, Pig, Elephant, Cat, Horse, Cattle, Mouse	Minke whale, Beluga whale, Baiji, Killer whale, Sperm whale, Bottlenose dolphin, Bowhead whale
TNFAIP3	713	R	W	DECREASE	probably damaging	deleterious	Human, Pig, Elephant, Cat, Horse, Cattle, Mouse	Minke whale, Beluga whale, Baiji, Killer whale, Sperm whale, Bottlenose dolphin, Bowhead whale
TNFAIP3	717	A	T	DECREASE	benign	neutral	Human, Pig, Elephant, Cat, Horse, Cattle, Mouse	Minke whale, Beluga whale, Baiji, Killer whale, Sperm whale, Bottlenose dolphin, Bowhead whale
IFNGR2	145	N	D	DECREASE	benign	deleterious	Human, Pig, Elephant, Cat, Horse, Cattle, Mouse	Beluga whale, Killer whale, Bottlenose dolphin, Bowhead whale
CCT5	147	H	Y	DECREASE	benign	deleterious	Human, Pig, Elephant, Cat, Horse, Cattle, Mouse	Minke whale, Beluga whale, Baiji, Killer whale, Sperm whale, Bottlenose dolphin, Bowhead whale
CCT5	480	R	K	DECREASE	benign	neutral	Human, Pig, Elephant, Cat, Horse, Cattle, Mouse	Minke whale, Beluga whale, Baiji, Killer whale, Sperm whale, Bottlenose dolphin, Bowhead whale
CCT5	494	L	M	DECREASE	benign	neutral	Human, Pig, Elephant, Cat, Horse, Cattle, Mouse	Minke whale, Beluga whale, Baiji, Killer whale, Sperm whale, Bottlenose dolphin, Bowhead whale
CCT5	496	K	R	DECREASE	benign	neutral	Human, Pig, Elephant, Cat, Horse, Cattle, Mouse	Minke whale, Beluga whale, Baiji, Killer whale, Sperm whale, Bottlenose dolphin, Bowhead whale
ZC3H12A	453	V	I	DECREASE	benign	neutral	Human, Pig, Elephant, Cat, Horse, Cattle, Mouse	Minke whale, Beluga whale, Baiji, Killer whale, Sperm whale, Bottlenose dolphin, Bowhead whale
RNF125	92	R	K	DECREASE	benign	neutral	Human, Pig, Elephant, Cat, Horse, Cattle, Mouse	Minke whale, Beluga whale, Baiji, Killer whale, Sperm whale, Bottlenose dolphin, Bowhead whale
PML	174	V	A	DECREASE	benign	deleterious	Human, Pig, Elephant, Cat, Horse, Cattle, Mouse	Minke whale, Beluga whale, Baiji, Killer whale, Sperm whale, Bottlenose dolphin
PML	296	E	Q	DECREASE	probably damaging	neutral	Human, Pig, Elephant, Cat, Horse, Cattle, Mouse	Minke whale, Beluga whale, Baiji, Killer whale, Sperm whale, Bottlenose dolphin
CLU	317	N	D	DECREASE	possibly damaging	neutral	Human, Pig, Elephant, Cat, Horse, Cattle, Mouse	Minke whale, Beluga whale, Baiji, Killer whale, Sperm whale, Bottlenose dolphin, Bowhead whale
CLU	377	Q	H	DECREASE	probably damaging	deleterious	Human, Pig, Elephant, Cat, Horse, Cattle, Mouse	Minke whale, Beluga whale, Baiji, Killer whale, Sperm whale, Bottlenose dolphin, Bowhead whale
DHX36	987	I	L	DECREASE	possibly damaging	neutral	Human, Pig, Elephant, Cat, Horse, Cattle, Mouse	Minke whale, Beluga whale, Baiji, Killer whale, Sperm whale, Bottlenose dolphin, Bowhead whale
IKBKB	263	N	S	DECREASE	probably damaging	deleterious	Human, Pig, Elephant, Cat, Horse, Cattle, Mouse	Minke whale, Beluga whale, Baiji, Killer whale, Sperm whale, Bottlenose dolphin
IKBKB	328	T	A	DECREASE	benign	neutral	Human, Pig, Elephant, Cat, Horse, Cattle, Mouse	Minke whale, Beluga whale, Baiji, Killer whale, Sperm whale, Bottlenose dolphin
IKBKB	334	Q	P	DECREASE	probably damaging	deleterious	Human, Pig, Elephant, Cat, Horse, Cattle, Mouse	Minke whale, Beluga whale, Baiji, Killer whale, Sperm whale, Bottlenose dolphin
IKBKB	745	E	G	DECREASE	benign	neutral	Human, Pig, Elephant, Cat, Horse, Cattle, Mouse	Minke whale, Beluga whale, Baiji, Killer whale, Sperm whale, Bottlenose dolphin
RNASEL	133	A	S	DECREASE	probably damaging	deleterious	Human, Pig, Elephant, Cat, Horse, Cattle, Mouse	Minke whale, Beluga whale, Baiji, Killer whale, Sperm whale, Bottlenose dolphin
RNASEL	305	V	L	DECREASE	benign	deleterious	Human, Pig, Elephant, Cat, Horse, Cattle, Mouse	Minke whale, Beluga whale, Baiji, Killer whale, Sperm whale, Bottlenose dolphin
RNASEL	534	K	Q	DECREASE	probably damaging	deleterious	Human, Pig, Elephant, Cat, Horse, Cattle, Mouse	Minke whale, Beluga whale, Baiji, Killer whale, Sperm whale, Bottlenose dolphin
RNASEL	590	E	A	DECREASE	probably damaging	deleterious	Human, Pig, Elephant, Cat, Horse, Cattle, Mouse	Minke whale, Beluga whale, Baiji, Killer whale, Sperm whale, Bottlenose dolphin
BIRC3	146	V	L	DECREASE	benign	neutral	Human, Pig, Horse, Mouse	Minke whale, Beluga whale, Baiji, Killer whale, Sperm whale, Bottlenose dolphin, Bowhead whale
POLR3C	117	T	A	DECREASE	possibly damaging	deleterious	Human, Pig, Elephant, Cat, Horse, Cattle, Mouse	Minke whale, Beluga whale, Baiji, Killer whale, Sperm whale, Bottlenose dolphin, Bowhead whale
POLR3E	35	A	V	DECREASE	benign	neutral	Human, Pig, Elephant, Cat, Horse, Cattle, Mouse	Minke whale, Beluga whale, Baiji, Killer whale, Sperm whale, Bottlenose dolphin, Bowhead whale
POLR3E	48	K	R	DECREASE	benign	neutral	Human, Pig, Elephant, Cat, Horse, Cattle, Mouse	Minke whale, Beluga whale, Baiji, Killer whale, Sperm whale, Bottlenose dolphin, Bowhead whale
NCBP3	15	A	V	DECREASE	possibly damaging	neutral	Human, Pig, Elephant, Cat, Horse, Cattle, Mouse	Beluga whale, Bottlenose dolphin, Bowhead whale
